# Supplementary material for: Patient-Specific Regulatory Network Rewiring in Inflammatory Bowel Disease: How Genetic Polymorphisms Divert Incoming Signals and Contribute to Disease Pathogenesis
Source: Inflamm Bowel Dis. 2025 Sep 7;31(10):2665–80. doi: 10.1093/ibd/izaf173 (PMC12558586; doi:10.1093/ibd/izaf173)
Supplement: izaf173_Supplementary_Data [file izaf173_supplementary_data.zip]

Archive with 12 entries (12 files):
- Supplementary_Table_6.xlsx
- Supplemenatarry Table 7.xlsx
- Supplemenatarry_Figure1.tif
- Supplemenatarry_Figure2.tif
- Supplemenatarry_Figure3.tif
- Supplemenatarry_Figure4.tif
- Supplemenatarry_Figure5.tif
- Supplementary Table 1.docx
- Supplementary Table 2.docx
- Supplementary Table 3 .xlsx
- Supplementary Table 4.xlsx
- Supplementary Table 5.xlsx
