# Supplementary material for: Patient-Specific Regulatory Network Rewiring in Inflammatory Bowel Disease: How Genetic Polymorphisms Divert Incoming Signals and Contribute to Disease Pathogenesis
Source: Inflamm Bowel Dis. 2025 Sep 7;31(10):2665–80. doi: 10.1093/ibd/izaf173 (PMC12558586; doi:10.1093/ibd/izaf173)
Supplement: izaf173_Supplementary_Data [file izaf173_supplementary_data.zip › Supplementary_Table_6.xlsx]

## Sheet: Cover
Supplementary Table 6. Transcription factor literature review
We categorized the transcription factors identified in our study into three category:
1. Has association with IBD according to curation - has association tab
2. Inferred through computational annotation or inference - Function studied tab
3. No direct known association - No direct association tab
For each transcription factor we have the specific citation which describes the association.

## Sheet: Has association 
Table 2. 16 TFs have been associated with IBD but lacking functional studies.
TFs	Description	Reference
BCL6	Pathogenesis of IBD is regulated by the Bcl-6/Blimp-1 pathway	Liu R, Zhang Z, Zhou C, Wang B, Zhang M, Sun Y, Yao Y, Zhang Y, He Y, Yu J, Xia Y. Inhibitior of Bcl6 by FX1 protects DSS induced colitis mice through anti-inflammatory effects. Frontiers in Immunology. 2025 May 9;16:1558845.
ELK3	Overexpressed in CD	Venema WT, Voskuil MD, Vila AV, van der Vries G, Jansen BH, Jabri B, Faber KN, Dijkstra G, Xavier RJ, Wijmenga C, Graham DB. Single-cell RNA sequencing of blood and ileal T cells from patients with crohn's disease reveals tissue-specific characteristics and drug targets. Gastroenterology. 2019 Feb 1;156(3):812-5.
HES5	Expressed in intestinal epithelial cells in CD and UC	Ribeiro NV, Anwar S, Withoff S, Jonkers IH. Shared Genetics in Celiac Disease and Inflammatory Bowel Disease Specify a Greater Role for Intestinal Epithelial Cells. International Journal of Molecular Sciences. 2025 Mar 25;26(7):2982.
HEY1	Both mRNA and protein levels significantly decreased in DSS induced in vitro inflammatory model of IBD	Zhao D, Wu N, Wang L, Pang X, Liu X, Zhang X. Role of microRNA-449a in the progress of inflammatory bowel disease in children. Biotechnology & Biotechnological Equipment. 2020 Jan 1;34(1):144-53.
NFE2L2	Particular genotype of the NFE2L2 gene (−686−684) was associated with the susceptibility to ulcerative colitis	Arisawa T, Tahara T, Shibata T, Nagasaka M, Nakamura M, Kamiya Y, Fujita H, Yoshioka D, Arima Y, Okubo M, Hirata I. Association between promoter polymorphisms of nuclear factor-erythroid 2-related factor 2 gene and peptic ulcer diseases. International journal of molecular medicine. 2007 Dec 1;20(6):849-53.
NR1H4	Downregulated in both the UC	Spathakis M, Dovrolis N, Filidou E, Kandilogiannakis L, Tarapatzi G, Valatas V, Drygiannakis I, Paspaliaris V, Arvanitidis K, Manolopoulos VG, Kolios G. Exploring microbial metabolite receptors in inflammatory bowel disease: an in silico analysis of their potential role in inflammation and fibrosis. Pharmaceuticals. 2024 Apr 12;17(4):492.
NR2E1	Concordant in assessing clinical response and clinical remission of UC	Zhou H, Xi L, Ziemek D, O’Neil S, Lee J, Stewart Z, Zhan Y, Zhao S, Zhang Y, Page K, Huang A. Molecular profiling of ulcerative colitis subjects from the TURANDOT trial reveals novel pharmacodynamic/efficacy biomarkers. Journal of Crohn's and Colitis. 2019 May 27;13(6):702-13.
RARB	Differentially methylated and expressed	Zeng Z, Mukherjee A, Zhang H. From genetics to epigenetics, roles of epigenetics in inflammatory bowel disease. Frontiers in genetics. 2019 Oct 31;10:1017.
NR1D2	Significantly downregulated mRNA levels	Giebfried J, Lorentz A. Relationship between the biological clock and inflammatory bowel disease. Clocks & Sleep. 2023 May 12;5(2):260-75.
POU5F1	Associated with age of CD diagnosis	Connelly TM, Berg AS, Harris III L, Brinton D, Deiling S, Koltun WA. Genetic determinants associated with early age of diagnosis of IBD. Diseases of the Colon & Rectum. 2015 Mar 1;58(3):321-7.
PPARG	Zeng Z, Mukherjee A, Zhang H. From genetics to epigenetics, roles of epigenetics in inflammatory bowel disease. Frontiers in genetics. 2019 Oct 31;10:1017.1	Li Y, Yan F, Xiang J, Wang W, Xie K, Luo L. Identification and experimental validation of immune-related gene PPARG is involved in ulcerative colitis. Biochimica et Biophysica Acta (BBA)-Molecular Basis of Disease. 2024 Oct 1;1870(7):167300.
PROX1	Prox1 protein expression was significantly higher in CD	Shen W, Li Y, Cao L, Cai X, Ge Y, Zhu W. Decreased expression of Prox1 is associated with postoperative recurrence in Crohn’s disease. Journal of Crohn's and Colitis. 2018 Oct;12(10):1210-8.
RELB	elevated expressions of RelB in Dendritic cell in IBD patients	Deka A, Kumar N, Basu S, Chawla M, Bhattacharya N, Ali SA, Bhawna, Madan U, Kumar S, Das B, Sengupta D. Non-canonical NF-κB signaling limits the tolerogenic β-catenin-Raldh2 axis in gut dendritic cells to exacerbate intestinal pathologies. The EMBO Journal. 2024 Sep 16;43(18):3895-915.
SOX1	Highlighted differentially methylated loci	Ventham NT, Kennedy NA, Nimmo ER, Satsangi J. Beyond gene discovery in inflammatory bowel disease: the emerging role of epigenetics. Gastroenterology. 2013 Aug 1;145(2):293-308.
SHOX2	Upregulated in CD	Mohammed BI, Amin BK. Differential Gene Expression Profiles in Inflammatory Bowel Disease Patients from Kurdistan, Iraq. Sultan Qaboos University Medical Journal. 2024 Feb 28;24(1):85.
ZBTB33	A differentially methylated region near MOV10L1 contains transcription factor binding sites for ZBTB33	Li Yim AY, Duijvis NW, Zhao J, de Jonge WJ, D’Haens GR, Mannens MM, Mul AN, Te Velde AA, Henneman P. Peripheral blood methylation profiling of female Crohn’s disease patients. Clinical Epigenetics. 2016 Dec;8:1-3.

## Sheet: Function studied
Table 3. 55 transcription factors whose regulatory effects have been studied in IBD.
TFs	Description	Reference
ATF6		Stengel ST, Fazio A, Lipinski S, Jahn MT, Aden K, Ito G, Wottawa F, Kuiper JW, Coleman OI, Tran F, Bordoni D. Activating transcription factor 6 mediates inflammatory signals in intestinal epithelial cells upon endoplasmic reticulum stress. Gastroenterology. 2020 Oct 1;159(4):1357-74.
RARA	Inferred	Nowak JK, Adams AT, Kalla R, Lindstrøm JC, Vatn S, Bergemalm D, Keita ÅV, Gomollón F, Jahnsen J, Vatn MH, Ricanek P. Characterisation of the circulating transcriptomic landscape in inflammatory bowel disease provides evidence for dysregulation of multiple transcription factors including NFE2, SPI1, CEBPB, and IRF2. Journal of Crohn's and Colitis. 2022 Aug 1;16(8):1255-68.
AHR		Arsenescu R, Arsenescu V, Zhong J, Nasser M, Melinte R, Dingle CR, Swanson H, De Villiers WJ. Role of the xenobiotic receptor in inflammatory bowel disease. Inflammatory bowel diseases. 2011 May 1;17(5):1149-62.
ATF2	Transcription factors binding sites was modified and upregulated in CD patients	Diegelmann J, Czamara D, Le Bras E, Zimmermann E, Olszak T, Bedynek A, Göke B, Franke A, Glas J, Brand S. Intestinal DMBT1 expression is modulated by Crohn’s disease-associated IL23R variants and by a DMBT1 variant which influences binding of the transcription factors CREB1 and ATF-2. PLoS one. 2013 Nov 5;8(11):e77773.
ATF3		Gu L, Ge Z, Wang Y, Shen M, Zhao P. Activating transcription factor 3 promotes intestinal epithelial cell apoptosis in Crohn’s disease. Pathology-Research and Practice. 2018 Jun 1;214(6):862-70.
CEBPA	Inferred	Nowak JK, Adams AT, Kalla R, Lindstrøm JC, Vatn S, Bergemalm D, Keita ÅV, Gomollón F, Jahnsen J, Vatn MH, Ricanek P. Characterisation of the circulating transcriptomic landscape in inflammatory bowel disease provides evidence for dysregulation of multiple transcription factors including NFE2, SPI1, CEBPB, and IRF2. Journal of Crohn's and Colitis. 2022 Aug 1;16(8):1255-68.
CEBPD	Inferred and downregulated in IBD	Nowak JK, Adams AT, Kalla R, Lindstrøm JC, Vatn S, Bergemalm D, Keita ÅV, Gomollón F, Jahnsen J, Vatn MH, Ricanek P. Characterisation of the circulating transcriptomic landscape in inflammatory bowel disease provides evidence for dysregulation of multiple transcription factors including NFE2, SPI1, CEBPB, and IRF2. Journal of Crohn's and Colitis. 2022 Aug 1;16(8):1255-68.
		Ren Q, Liu Z, Wu L, Yin G, Xie X, Kong W, Zhou J, Liu S. C/EBPβ: the structure, regulation, and its roles in inflammation-related diseases. Biomedicine & Pharmacotherapy. 2023 Dec 31;169:115938.
CREB1		Diegelmann J, Czamara D, Le Bras E, Zimmermann E, Olszak T, Bedynek A, Göke B, Franke A, Glas J, Brand S. Intestinal DMBT1 expression is modulated by Crohn’s disease-associated IL23R variants and by a DMBT1 variant which influences binding of the transcription factors CREB1 and ATF-2. PLoS one. 2013 Nov 5;8(11):e77773.
ELF4		Cao M, Chen P, Peng B, Cheng Y, Xie J, Hou Z, Chen H, Ye L, Li H, Wang H, Ren L. The transcription factor ELF4 alleviates inflammatory bowel disease by activating IL1RN transcription, suppressing inflammatory TH17 cell activity, and inducing macrophage M2 polarization. Frontiers in Immunology. 2023 Nov 6;14:1270411.
FOSB		Verstockt B, Verstockt S, Cremer J, Sabino J, Ferrante M, Vermeire S, Sudhakar P. Distinct transcriptional signatures in purified circulating immune cells drive heterogeneity in disease location in IBD. BMJ Open Gastroenterology. 2023 Feb 1;10(1):e001003.
HES1		Zheng X, Tsuchiya K, Okamoto R, Iwasaki M, Kano Y, Sakamoto N, Nakamura T, Watanabe M. Suppression of hath1 gene expression directly regulated by hes1 via notch signaling is associated with goblet cell depletion in ulcerative colitis. Inflammatory bowel diseases. 2011 Nov 1;17(11):2251-60.
HIF1A		Flück K, Breves G, Fandrey J, Winning S. Hypoxia-inducible factor 1 in dendritic cells is crucial for the activation of protective regulatory T cells in murine colitis. Mucosal immunology. 2016 Mar 1;9(2):379-90.
HNF1B		Boros E, Hegedűs Z, Kellermayer Z, Balogh P, Nagy I. Global alteration of colonic microRNAome landscape associated with inflammatory bowel disease. Frontiers in Immunology. 2022 Sep 13;13:991346.
IRF2		Fang K, Grisham MB, Kevil CG. Application of comparative transcriptional genomics to identify molecular targets for pediatric IBD. Frontiers in immunology. 2015 Apr 8;6:165.
IRF4		Mudter J, Yu J, Zufferey C, Brüstle A, Wirtz S, Weigmann B, Hoffman A, Schenk M, Galle PR, Lehr HA, Mueller C. IRF4 regulates IL-17A promoter activity and controls RORγt-dependent Th17 colitis in vivo. Inflammatory bowel diseases. 2011 Jun 1;17(6):1343-58.
NKX2-3		Lu X, Tang L, Li K, Zheng J, Zhao P, Tao Y, Li LX. Contribution of NKX2-3 polymorphisms to inflammatory bowel diseases: a meta-analysis of 35358 subjects. Scientific reports. 2014 Jan 29;4(1):3924.
PKNOX1	Inferred	Nowak JK, Adams AT, Kalla R, Lindstrøm JC, Vatn S, Bergemalm D, Keita ÅV, Gomollón F, Jahnsen J, Vatn MH, Ricanek P. Characterisation of the circulating transcriptomic landscape in inflammatory bowel disease provides evidence for dysregulation of multiple transcription factors including NFE2, SPI1, CEBPB, and IRF2. Journal of Crohn's and Colitis. 2022 Aug 1;16(8):1255-68.
SMAD3		Fiocchi C. TGF-β/Smad signaling defects in inflammatory bowel disease: mechanisms and possible novel therapies for chronic inflammation. The Journal of Clinical Investigation. 2001 Aug 15;108(4):523-6.
SPDEF		Jamal A, Wang H, Grondin J, Seto T, Kamal A, Khan WI. A51 DEFINING THE ROLE OF THE SPDEF TRANSCRIPTION FACTOR IN INTESTINAL INFLAMMATION. Journal of the Canadian Association of Gastroenterology. 2025 Feb;8(Supplement_1):i21-.
STAT5A		Hedl M, Sun R, Huang C, Abraham C. STAT3 and STAT5 signaling thresholds determine distinct regulation for innate receptor–induced inflammatory cytokines, and STAT3/STAT5 disease variants modulate these outcomes. The Journal of Immunology. 2019 Dec 15;203(12):3325-38.
TBX21		Schroeder JH, Roberts LB, Meissl K, Lo JW, Hromadová D, Hayes K, Zabinski T, Read E, Moreira Heliodoro C, Reis R, Howard JK. Sustained post-developmental T-bet expression is critical for the maintenance of type one innate lymphoid cells in vivo. Frontiers in Immunology. 2021 Oct 29;12:760198.
TFDP1		Wang D, Xie B. Prognostic and tumor immunity implication of inflammatory bowel disease-associated genes in colorectal cancer. European Journal of Medical Research. 2022 Jun 13;27(1):91.
TFE3		Murano T, Najibi M, Paulus GL, Adiliaghdam F, Valencia-Guerrero A, Selig M, Wang X, Jeffrey K, Xavier RJ, Lassen KG, Irazoqui JE. Transcription factor TFEB cell-autonomously modulates susceptibility to intestinal epithelial cell injury in vivo. Scientific reports. 2017 Oct 24;7(1):13938.
TFEB		Zhang T, Zhang R, Liu W, Qi Y, Wang H, Zhang H, Xiao Z, Pandol SJ, Han YP, Zheng X. Transcription factor EB modulates the homeostasis of reactive oxygen species in intestinal epithelial cells to alleviate inflammatory bowel disease. Biochimica et Biophysica Acta (BBA)-Molecular Basis of Disease. 2024 Jun 1;1870(5):167065.
TP53		Volodko N, Salla M, Eksteen B, Fedorak RN, Huynh HQ, Baksh S. TP53 codon 72 Arg/Arg polymorphism is associated with a higher risk for inflammatory bowel disease development. World Journal of Gastroenterology: WJG. 2015 Sep 28;21(36):10358.
TP73		Ren M, Kazemian M, Zheng M, He J, Li P, Oh J, Liao W, Li J, Rajaseelan J, Kelsall BL, Peltz G. Transcription factor p73 regulates Th1 differentiation. Nature communications. 2020 Mar 19;11(1):1475.
XBP1		Kaser A, Lee AH, Franke A, Glickman JN, Zeissig S, Tilg H, Nieuwenhuis EE, Higgins DE, Schreiber S, Glimcher LH, Blumberg RS. XBP1 links ER stress to intestinal inflammation and confers genetic risk for human inflammatory bowel disease. Cell. 2008 Sep 5;134(5):743-56.
CEBPG		Wen X, Li W, Li S, Chen D, Zheng J, Wang X, Zhang C, Liu Y, Ning Y, Jia R, Li P. Longitudinal single-cell RNA sequencing reveals a heterogeneous response of plasma cells to colonic inflammation. International Journal of Biological Macromolecules. 2025 Mar 1;294:139307.
DDIT3		Rodrigues BL, Dotti I, Pascoal LB, Morari J, Esteller M, Coope A, Ayrizono MD, Salas A, Leal RF. Endoplasmic reticulum stress in colonic mucosa of ulcerative colitis patients is mediated by PERK and IRE1 pathway activation. Mediators of Inflammation. 2022;2022(1):6049500.
E2F1		Ying L, Marino J, Hussain SP, Khan MA, You S, Hofseth AB, Trivers GE, Dixon DA, Harris CC, Hofseth LJ. Chronic inflammation promotes retinoblastoma protein hyperphosphorylation and E2F1 activation. Cancer research. 2005 Oct 15;65(20):9132-6.
EGR1		Chen SY, Fang CY, Su BH, Chen HM, Huang SC, Wu PT, Shiau AL, Wu CL. Early growth response protein 1 exacerbates murine inflammatory bowel disease by transcriptional activation of matrix metalloproteinase 12. Biomedicines. 2024 Apr 2;12(4):780.
FOSL1		Ma L, Zhang X, Zhang C, Hou B, Zhao H. FOSL1 knockdown ameliorates DSS-induced inflammation and barrier damage in ulcerative colitis via MMP13 downregulation. Experimental and Therapeutic Medicine. 2022 Jul 1;24(3):551.
FOSL2		Renoux F, Stellato M, Haftmann C, Vogetseder A, Huang R, Subramaniam A, Becker MO, Blyszczuk P, Becher B, Distler JH, Kania G. The AP1 transcription factor Fosl2 promotes systemic autoimmunity and inflammation by repressing Treg development. Cell reports. 2020 Jun 30;31(13).
GATA3		Rezaei-Tavirani S, Asri N, Emamhadi M, Jahani-Sherafat S, Salehi AS, Gholamrezaei Z, Lak E. Introducing GATA3 as a prominent player in Crohn’s disease. Gastroenterology and Hepatology from Bed to Bench. 2020;13(Suppl1):S53.
GATA6		Laudisi F, Stolfi C, Bevivino G, Maresca C, Franze E, Troncone E, Lolli E, Marafini I, Pietrucci D, Teofani A, Di Grazia A. GATA6 deficiency leads to epithelial barrier dysfunction and enhances susceptibility to gut inflammation. Journal of Crohn's and Colitis. 2022 Feb 1;16(2):301-11.
GLI3		Hanna J, Beke F, O’Brien L, Kapeni C, Chen HC, Carbonaro V, Kim A, Adolph TE, Skjoedt MO, Karsten S, de la Roche M. CELL-AUTONOMOUS HEDGEHOG SIGNALING CONTROLS TH17 DIFFERENTIATION TO DRIVE INTESTINAL INFLAMMATION AND IS A DRUGGABLE TARGET FOR THE TREATMENT OF INFLAMMATORY BOWEL DISEASE. Inflammatory Bowel Diseases. 2022 Feb 1;28(Supplement_1):S2-3.
IRF1		Li JY, Xiao J, Gao M, Zhou HF, Fan H, Sun F, Cui DD. IRF/Type I IFN signaling serves as a valuable therapeutic target in the pathogenesis of inflammatory bowel disease. International Immunopharmacology. 2021 Mar 1;92:107350.
JUND		Wen X, Li W, Li S, Chen D, Zheng J, Wang X, Zhang C, Liu Y, Ning Y, Jia R, Li P. Longitudinal single-cell RNA sequencing reveals a heterogeneous response of plasma cells to colonic inflammation. International Journal of Biological Macromolecules. 2025 Mar 1;294:139307.
KLF6		Wen X, Li W, Li S, Chen D, Zheng J, Wang X, Zhang C, Liu Y, Ning Y, Jia R, Li P. Longitudinal single-cell RNA sequencing reveals a heterogeneous response of plasma cells to colonic inflammation. International Journal of Biological Macromolecules. 2025 Mar 1;294:139307.
LEF1		Jiménez JM, Contreras-Riquelme JS, Vidal PM, Prado C, Bastías M, Meneses C, Martín AJ, Perez-Acle T, Pacheco R. Identification of master regulator genes controlling pathogenic CD4+ T cell fate in inflammatory bowel disease through transcriptional network analysis. Scientific Reports. 2024 May 8;14(1):10553.
MEF2C		Zhao X, Di Q, Liu H, Quan J, Ling J, Zhao Z, Xiao Y, Wu H, Wu Z, Song W, An H. MEF2C promotes M1 macrophage polarization and Th1 responses. Cellular & Molecular Immunology. 2022 Apr;19(4):540-53.
NFATC1		Knyazev E, Maltseva D, Raygorodskaya M, Shkurnikov M. HIF-dependent NFATC1 activation upregulates ITGA5 and PLAUR in intestinal epithelium in inflammatory bowel disease. Frontiers in Genetics. 2021 Nov 11;12:791640.
NFIA		Zhao Y, Zhou R, Xie B, Liu CY, Kalski M, Cham CM, Jiang Z, Koval J, Weber CR, Rubin DT, Sogin M. Multiomic analysis reveals cellular, transcriptomic and epigenetic changes in intestinal pouches of ulcerative colitis patients. Nature Communications. 2025 Jan 21;16(1):904.
NR1H2	Inferred	Nowak JK, Adams AT, Kalla R, Lindstrøm JC, Vatn S, Bergemalm D, Keita ÅV, Gomollón F, Jahnsen J, Vatn MH, Ricanek P. Characterisation of the circulating transcriptomic landscape in inflammatory bowel disease provides evidence for dysregulation of multiple transcription factors including NFE2, SPI1, CEBPB, and IRF2. Journal of Crohn's and Colitis. 2022 Aug 1;16(8):1255-68.
PAX6	Downregulated in CD and its target genes was underexpressed as well	Mannick EE, Bonomolo JC, Horswell R, Lentz JJ, Serrano MS, Zapata-Velandia A, Gastanaduy M, Himel JL, Rose SL, Udall Jr JN, Hornick CA. Gene expression in mononuclear cells from patients with inflammatory bowel disease. Clinical Immunology. 2004 Sep 1;112(3):247-57.
PDX1		Rodriguez-Sosa A, Lawal O, McDonnell C, Grant L, O’Brien J, Ali M, Stephens I, Kirwan G, Genua F, Kel A, Dominik A. Multiomic Sequencing Reveals Distinctive Gene Expression and Epigenetic Alterations Associated With Primary Sclerosing Cholangitis Development in Treatment-Naïve Pediatric Ulcerative Colitis. Gastro Hep Advances. 2025 Jan 1;4(3):100586.
PRRX1		Zhang X, Ma L, Shen Y, Zhang C, Hou B, Zhou Y. Transcription factor paired related homeobox 1 (PRRX1) activates matrix metalloproteinases (MMP) 13, which promotes the dextran sulfate sodium-induced inflammation and barrier dysfunction of NCM460 cells. Bioengineered. 2022 Jan 1;13(1):645-54.
RORA		Chi X, Jin W, Bai X, Zhao X, Shao J, Li J, Sun Q, Su B, Wang X, Yang XO, Dong C. RORα is critical for mTORC1 activity in T cell-mediated colitis. Cell reports. 2021 Sep 14;36(11).
RUNX3		Guo C, Yao F, Wu K, Yang L, Zhang X, Ding J. Chromatin immunoprecipitation and association study revealed a possible role of Runt-related transcription factor 3 in the ulcerative colitis of Chinese population. Clinical Immunology. 2010 Jun 1;135(3):483-9.
SNAI1	Inferred	Brooks-Warburton J, Modos D, Sudhakar P, Madgwick M, Thomas JP, Bohar B, Fazekas D, Zoufir A, Kapuy O, Szalay-Beko M, Verstockt B. A systems genomics approach to uncover patient-specific pathogenic pathways and proteins in ulcerative colitis. Nature Communications. 2022 Apr 28;13(1):2299.
SOX9		Zhuang X, Chen B, Huang S, Han J, Zhou G, Xu S, Chen M, Zeng Z, Zhang S. Hypermethylation of miR-145 promoter-mediated SOX9-CLDN8 pathway regulates intestinal mucosal barrier in Crohn's disease. EBioMedicine. 2022 Feb 1;76.
SRF		Ikeda T, Hikichi T, Miura H, Shibata H, Mitsunaga K, Yamada Y, Woltjen K, Miyamoto K, Hiratani I, Yamada Y, Hotta A. Srf destabilizes cellular identity by suppressing cell-type-specific gene expression programs. Nature communications. 2018 Apr 11;9(1):1387.
TCF7		Yokoi T, Murakami M, Kihara T, Seno S, Arase M, Wing JB, Søndergaard JN, Kuwahara R, Minagawa T, Oguro-Igashira E, Motooka D. Identification of a unique subset of tissue-resident memory CD4+ T cells in Crohn’s disease. Proceedings of the National Academy of Sciences. 2023 Jan 3;120(1):e2204269120.
TEAD4		Liu C, Li J, Jin H, Zhao Q, Li F, Huang Z, Mei B, Gong W, Wang X, Han D. Colonic stem cell from severe ulcerative colitis maintains environment-independent immune activation by altering chromatin accessibility and global m6A loss. Life Medicine. 2023 Aug 1;2(4):lnad034.
VDR		Garg M, Royce SG, Tikellis C, Shallue C, Sluka P, Wardan H, Hosking P, Monagle S, Thomas M, Lubel JS, Gibson PR. The intestinal vitamin D receptor in inflammatory bowel disease: inverse correlation with inflammation but no relationship with circulating vitamin D status. Therapeutic advances in gastroenterology. 2019 Jan;12:1756284818822566.

## Sheet: No direct association
Table 1. 37 TFs that have not been directly associated with IBD yet.
TFs	Description	Reference
AR
ARID5A	Regulates immune function and cellular homeostasis	Nyati KK, Kishimoto T. Recent advances in the role of Arid5a in immune diseases and cancer. Frontiers in immunology. 2022 Jan 19;12:827611.
ARNT
BARX1	Expressed in the esophageal, forestomach, and hindstomach mesenchyme	Thompson CA, DeLaForest A, Battle MA. Patterning the gastrointestinal epithelium to confer regional-specific functions. Developmental biology. 2018 Mar 15;435(2):97-108.
ETV2
MITF
NFE2L1	Plays a crucial role in cellular stress adaptation	Liu X, Xu C, Xiao W, Yan N. Unravelling the role of NFE2L1 in stress responses and related diseases. Redox biology. 2023 Sep 1;65:102819.
NKX2-8
SIX1	NIK-SIX axis down-regulated inflammatory gene expression and plays a pivotal role in the maintenance of intestinal immune homeostasis.	Zhao YX, Mei H, Huang YX, Chen JQ. Impairment of a NIK-SIX Feedback Axis Results in Dysregulation of Intestinal Immune Homeostasis and Promotes Early-onset Fatal Spontaneous Colitis. Iranian Journal of Immunology. 2022 Sep 1;19(3):263-77.
TBX1
TBX19
TBX2
TBX5
ZBTB7A
FOXF2
GATA5
HAND2
HES7
HESX1
HOXA10
HOXA13
HOXB8
HOXD3
HSF4
INSM1
ISL1
MIXL1
MNT
NKX2-5
NR5A1
RREB1
RFX1	mRNA expression of Rfx1 were significantly increased in the colon tissue of mice with colitis	Yang S, Du P, Cui H, Zheng M, He W, Gao X, Hu Z, Jia S, Lu Q, Zhao M. Regulatory factor X1 induces macrophage M1 polarization by promoting DNA demethylation in autoimmune inflammation. JCI insight. 2023 Oct 23;8(20):e165546.
SOX18
SOX4
TEAD1
TEAD2
VEZF1
