# Supplementary material for: Patient-Specific Regulatory Network Rewiring in Inflammatory Bowel Disease: How Genetic Polymorphisms Divert Incoming Signals and Contribute to Disease Pathogenesis
Source: Inflamm Bowel Dis. 2025 Sep 7;31(10):2665–80. doi: 10.1093/ibd/izaf173 (PMC12558586; doi:10.1093/ibd/izaf173)
Supplement: izaf173_Supplementary_Data [file izaf173_supplementary_data.zip › Supplemenatarry Table 7.xlsx]

## Sheet: A_UC
Supplementary Table 7 A. Summary table about Ulcerative Colitis singalling and transcription factor switches
SNP	HealthyGO	HealthyTF	DiseaseGO	DiseaseTF	NumberOfPatients	TargetGenes
rs11168249	immune response	IRF8	Notch signaling pathway	TBX2	840	HDAC7,RAPGEF3
rs11168249	immune response	IRF8	Notch signaling pathway	NR1H4	840	HDAC7,RAPGEF3
rs11168249	immune response	TCF7	Notch signaling pathway	TBX2	840	HDAC7,RAPGEF3
rs11168249	immune response	TCF7	Notch signaling pathway	NR1H4	840	HDAC7,RAPGEF3
rs11168249	negative regulation of canonical Wnt signaling pathway	SOX13	negative regulation of macrophage derived foam cell differentiation	PPARG	840	HDAC7,RAPGEF3
rs11168249	negative regulation of canonical Wnt signaling pathway	SOX13	negative regulation of macrophage derived foam cell differentiation	NR1H2	840	HDAC7,RAPGEF3
rs11168249	negative regulation of canonical Wnt signaling pathway	SOX10	negative regulation of macrophage derived foam cell differentiation	PPARG	840	HDAC7,RAPGEF3
rs11168249	negative regulation of canonical Wnt signaling pathway	SOX10	negative regulation of macrophage derived foam cell differentiation	NR1H2	840	HDAC7,RAPGEF3
rs11168249	negative regulation of canonical Wnt signaling pathway	TCF7L2	negative regulation of macrophage derived foam cell differentiation	PPARG	840	HDAC7,RAPGEF3
rs11168249	negative regulation of canonical Wnt signaling pathway	TCF7L2	negative regulation of macrophage derived foam cell differentiation	NR1H2	840	HDAC7,RAPGEF3
rs11168249	immune response	TCF7	negative regulation of proteolysis	NR1H2	840	HDAC7,RAPGEF3
rs11168249	immune response	TCF7	negative regulation of inflammatory response	NR1H4	840	HDAC7,RAPGEF3
rs11168249	immune response	TCF7	establishment of endothelial barrier	SOX18	840	HDAC7,RAPGEF3
rs11168249	immune response	TCF7	cellular response to lipopolysaccharide	NR1H4	840	HDAC7,RAPGEF3
rs11168249	immune response	TCF7	cell-cell junction assembly	NR1H4	840	HDAC7,RAPGEF3
rs11168249	immune response	TCF7	negative regulation of macrophage derived foam cell differentiation	NR1H2	840	HDAC7,RAPGEF3
rs11168249	immune response	TCF7	B cell differentiation	KLF6	840	HDAC7,RAPGEF3
rs11168249	immune response	TCF7	positive regulation of apoptotic process	ATF6	840	HDAC7,RAPGEF3
rs11168249	immune response	TCF7	positive regulation of interleukin-17 production	NR1H4	840	HDAC7,RAPGEF3
rs11168249	negative regulation of canonical Wnt signaling pathway	SOX10	negative regulation of proteolysis	NR1H2	840	HDAC7,RAPGEF3
rs11168249	negative regulation of canonical Wnt signaling pathway	TCF7L2	negative regulation of proteolysis	NR1H2	840	HDAC7,RAPGEF3
rs11168249	negative regulation of canonical Wnt signaling pathway	SOX10	negative regulation of inflammatory response	NR1H4	840	HDAC7,RAPGEF3
rs11168249	negative regulation of canonical Wnt signaling pathway	TCF7L2	negative regulation of inflammatory response	NR1H4	840	HDAC7,RAPGEF3
rs11168249	negative regulation of canonical Wnt signaling pathway	SOX10	establishment of endothelial barrier	SOX18	840	HDAC7,RAPGEF3
rs11168249	negative regulation of canonical Wnt signaling pathway	TCF7L2	establishment of endothelial barrier	SOX18	840	HDAC7,RAPGEF3
rs11168249	negative regulation of canonical Wnt signaling pathway	SOX10	cellular response to lipopolysaccharide	NR1H4	840	HDAC7,RAPGEF3
rs11168249	negative regulation of canonical Wnt signaling pathway	TCF7L2	cellular response to lipopolysaccharide	NR1H4	840	HDAC7,RAPGEF3
rs11168249	negative regulation of canonical Wnt signaling pathway	SOX10	Notch signaling pathway	NR1H4	840	HDAC7,RAPGEF3
rs11168249	negative regulation of canonical Wnt signaling pathway	TCF7L2	Notch signaling pathway	NR1H4	840	HDAC7,RAPGEF3
rs11168249	negative regulation of canonical Wnt signaling pathway	SOX10	cell-cell junction assembly	NR1H4	840	HDAC7,RAPGEF3
rs11168249	negative regulation of canonical Wnt signaling pathway	TCF7L2	cell-cell junction assembly	NR1H4	840	HDAC7,RAPGEF3
rs11168249	negative regulation of canonical Wnt signaling pathway	SOX10	B cell differentiation	KLF6	840	HDAC7,RAPGEF3
rs11168249	negative regulation of canonical Wnt signaling pathway	TCF7L2	B cell differentiation	KLF6	840	HDAC7,RAPGEF3
rs11168249	negative regulation of canonical Wnt signaling pathway	SOX10	positive regulation of apoptotic process	ATF6	840	HDAC7,RAPGEF3
rs11168249	negative regulation of canonical Wnt signaling pathway	TCF7L2	positive regulation of apoptotic process	ATF6	840	HDAC7,RAPGEF3
rs11168249	negative regulation of canonical Wnt signaling pathway	SOX10	positive regulation of interleukin-17 production	NR1H4	840	HDAC7,RAPGEF3
rs11168249	negative regulation of canonical Wnt signaling pathway	TCF7L2	positive regulation of interleukin-17 production	NR1H4	840	HDAC7,RAPGEF3
rs11168249	negative regulation of extrinsic apoptotic signaling pathway	TCF7L2	negative regulation of proteolysis	NR1H2	840	HDAC7,RAPGEF3
rs11168249	negative regulation of extrinsic apoptotic signaling pathway	TCF7L2	negative regulation of inflammatory response	NR1H4	840	HDAC7,RAPGEF3
rs11168249	negative regulation of extrinsic apoptotic signaling pathway	TCF7L2	establishment of endothelial barrier	SOX18	840	HDAC7,RAPGEF3
rs11168249	negative regulation of extrinsic apoptotic signaling pathway	TCF7L2	cellular response to lipopolysaccharide	NR1H4	840	HDAC7,RAPGEF3
rs11168249	negative regulation of extrinsic apoptotic signaling pathway	TCF7L2	Notch signaling pathway	NR1H4	840	HDAC7,RAPGEF3
rs11168249	negative regulation of extrinsic apoptotic signaling pathway	TCF7L2	cell-cell junction assembly	NR1H4	840	HDAC7,RAPGEF3
rs11168249	negative regulation of extrinsic apoptotic signaling pathway	TCF7L2	negative regulation of macrophage derived foam cell differentiation	NR1H2	840	HDAC7,RAPGEF3
rs11168249	negative regulation of extrinsic apoptotic signaling pathway	TCF7L2	B cell differentiation	KLF6	840	HDAC7,RAPGEF3
rs11168249	negative regulation of extrinsic apoptotic signaling pathway	TCF7L2	positive regulation of apoptotic process	ATF6	840	HDAC7,RAPGEF3
rs11168249	negative regulation of extrinsic apoptotic signaling pathway	TCF7L2	positive regulation of interleukin-17 production	NR1H4	840	HDAC7,RAPGEF3
rs11168249	cellular response to interleukin-4	TCF7	negative regulation of proteolysis	NR1H2	840	HDAC7,RAPGEF3
rs11168249	cellular response to interleukin-4	TCF7	negative regulation of inflammatory response	NR1H4	840	HDAC7,RAPGEF3
rs11168249	cellular response to interleukin-4	TCF7	establishment of endothelial barrier	SOX18	840	HDAC7,RAPGEF3
rs11168249	cellular response to interleukin-4	TCF7	cellular response to lipopolysaccharide	NR1H4	840	HDAC7,RAPGEF3
rs11168249	cellular response to interleukin-4	TCF7	Notch signaling pathway	NR1H4	840	HDAC7,RAPGEF3
rs11168249	cellular response to interleukin-4	TCF7	cell-cell junction assembly	NR1H4	840	HDAC7,RAPGEF3
rs11168249	cellular response to interleukin-4	TCF7	negative regulation of macrophage derived foam cell differentiation	NR1H2	840	HDAC7,RAPGEF3
rs11168249	cellular response to interleukin-4	TCF7	B cell differentiation	KLF6	840	HDAC7,RAPGEF3
rs11168249	cellular response to interleukin-4	TCF7	positive regulation of apoptotic process	ATF6	840	HDAC7,RAPGEF3
rs11168249	cellular response to interleukin-4	TCF7	positive regulation of interleukin-17 production	NR1H4	840	HDAC7,RAPGEF3
rs11168249	response to estradiol	NR2F2	negative regulation of proteolysis	NR1H2	840	HDAC7,RAPGEF3
rs11168249	response to estradiol	NR2F2	negative regulation of inflammatory response	NR1H4	840	HDAC7,RAPGEF3
rs11168249	response to estradiol	NR2F2	establishment of endothelial barrier	SOX18	840	HDAC7,RAPGEF3
rs11168249	response to estradiol	NR2F2	cellular response to lipopolysaccharide	NR1H4	840	HDAC7,RAPGEF3
rs11168249	response to estradiol	NR2F2	Notch signaling pathway	NR1H4	840	HDAC7,RAPGEF3
rs11168249	response to estradiol	NR2F2	cell-cell junction assembly	NR1H4	840	HDAC7,RAPGEF3
rs11168249	response to estradiol	NR2F2	negative regulation of macrophage derived foam cell differentiation	NR1H2	840	HDAC7,RAPGEF3
rs11168249	response to estradiol	NR2F2	B cell differentiation	KLF6	840	HDAC7,RAPGEF3
rs11168249	response to estradiol	NR2F2	positive regulation of apoptotic process	ATF6	840	HDAC7,RAPGEF3
rs11168249	response to estradiol	NR2F2	positive regulation of interleukin-17 production	NR1H4	840	HDAC7,RAPGEF3
rs11676348	anoikis	TFDP1	viral genome replication	NFIA	713	CTDSP1,CXCR2,SLC11A1,CXCR1,ARPC2
rs11676348	anoikis	TFDP1	leukocyte migration	NKX2-3	713	CTDSP1,CXCR2,SLC11A1,CXCR1,ARPC2
rs11676348	response to toxic substance	AHR	viral genome replication	NFIA	713	CTDSP1,CXCR2,SLC11A1,CXCR1,ARPC2
rs11676348	response to toxic substance	AHR	leukocyte migration	NKX2-3	713	CTDSP1,CXCR2,SLC11A1,CXCR1,ARPC2
rs11676348	MAPK cascade	MYC	viral genome replication	NFIA	713	CTDSP1,CXCR2,SLC11A1,CXCR1,ARPC2
rs11676348	MAPK cascade	MYC	leukocyte migration	NKX2-3	713	CTDSP1,CXCR2,SLC11A1,CXCR1,ARPC2
rs11676348	Wnt signaling pathway	ZBTB33	viral genome replication	NFIA	713	CTDSP1,CXCR2,SLC11A1,CXCR1,ARPC2
rs11676348	Wnt signaling pathway	ZBTB33	leukocyte migration	NKX2-3	713	CTDSP1,CXCR2,SLC11A1,CXCR1,ARPC2
rs11676348	intracellular receptor signaling pathway	ARNT	viral genome replication	NFIA	713	CTDSP1,CXCR2,SLC11A1,CXCR1,ARPC2
rs11676348	intracellular receptor signaling pathway	AHR	viral genome replication	NFIA	713	CTDSP1,CXCR2,SLC11A1,CXCR1,ARPC2
rs11676348	intracellular receptor signaling pathway	ARNT	leukocyte migration	NKX2-3	713	CTDSP1,CXCR2,SLC11A1,CXCR1,ARPC2
rs11676348	intracellular receptor signaling pathway	AHR	leukocyte migration	NKX2-3	713	CTDSP1,CXCR2,SLC11A1,CXCR1,ARPC2
rs11676348	cellular response to estrogen stimulus	MYC	viral genome replication	NFIA	713	CTDSP1,CXCR2,SLC11A1,CXCR1,ARPC2
rs11676348	cellular response to estrogen stimulus	MYC	leukocyte migration	NKX2-3	713	CTDSP1,CXCR2,SLC11A1,CXCR1,ARPC2
rs11676348	excretion	NFAT5	viral genome replication	NFIA	713	CTDSP1,CXCR2,SLC11A1,CXCR1,ARPC2
rs11676348	excretion	NFAT5	leukocyte migration	NKX2-3	713	CTDSP1,CXCR2,SLC11A1,CXCR1,ARPC2
rs11676348	cytokine production	NFAT5	viral genome replication	NFIA	713	CTDSP1,CXCR2,SLC11A1,CXCR1,ARPC2
rs11676348	cytokine production	NFAT5	leukocyte migration	NKX2-3	713	CTDSP1,CXCR2,SLC11A1,CXCR1,ARPC2
rs11742570	negative regulation of apoptotic process	GLI3	response to virus	TBX21	812	PRKAA1,PTGER4,CARD6
rs11742570	negative regulation of apoptotic process	GLI3	response to virus	GATA3	812	PRKAA1,PTGER4,CARD6
rs11742570	negative regulation of apoptotic process	LEF1	response to virus	TBX21	812	PRKAA1,PTGER4,CARD6
rs11742570	negative regulation of apoptotic process	LEF1	response to virus	GATA3	812	PRKAA1,PTGER4,CARD6
rs11742570	negative regulation of apoptotic process	POU4F1	humoral immune response	MEF2C	812	PRKAA1,PTGER4,CARD6
rs11742570	negative regulation of apoptotic process	POU4F1	humoral immune response	GATA3	812	PRKAA1,PTGER4,CARD6
rs11742570	negative regulation of apoptotic process	LEF1	humoral immune response	MEF2C	812	PRKAA1,PTGER4,CARD6
rs11742570	negative regulation of apoptotic process	LEF1	humoral immune response	GATA3	812	PRKAA1,PTGER4,CARD6
rs11742570	negative regulation of apoptotic process	LEF1	negative regulation of epithelial to mesenchymal transition	GATA3	812	PRKAA1,PTGER4,CARD6
rs11742570	negative regulation of apoptotic process	LEF1	negative regulation of endothelial cell apoptotic process	GATA3	812	PRKAA1,PTGER4,CARD6
rs11742570	negative regulation of apoptotic process	LEF1	positive regulation of interleukin-4 production	GATA3	812	PRKAA1,PTGER4,CARD6
rs11742570	negative regulation of apoptotic process	LEF1	negative regulation of inflammatory response	GATA3	812	PRKAA1,PTGER4,CARD6
rs11742570	negative regulation of apoptotic process	LEF1	regulation of establishment of cell polarity	GATA3	812	PRKAA1,PTGER4,CARD6
rs11742570	negative regulation of apoptotic process	LEF1	response to gamma radiation	GATA3	812	PRKAA1,PTGER4,CARD6
rs11742570	negative regulation of apoptotic process	LEF1	TOR signaling	GATA3	812	PRKAA1,PTGER4,CARD6
rs11742570	positive regulation by host of viral transcription	LEF1	negative regulation of epithelial to mesenchymal transition	GATA3	812	PRKAA1,PTGER4,CARD6
rs11742570	positive regulation by host of viral transcription	LEF1	negative regulation of endothelial cell apoptotic process	GATA3	812	PRKAA1,PTGER4,CARD6
rs11742570	positive regulation by host of viral transcription	LEF1	positive regulation of interleukin-4 production	GATA3	812	PRKAA1,PTGER4,CARD6
rs11742570	positive regulation by host of viral transcription	LEF1	negative regulation of inflammatory response	GATA3	812	PRKAA1,PTGER4,CARD6
rs11742570	positive regulation by host of viral transcription	LEF1	regulation of establishment of cell polarity	GATA3	812	PRKAA1,PTGER4,CARD6
rs11742570	positive regulation by host of viral transcription	LEF1	response to gamma radiation	GATA3	812	PRKAA1,PTGER4,CARD6
rs11742570	positive regulation by host of viral transcription	LEF1	TOR signaling	GATA3	812	PRKAA1,PTGER4,CARD6
rs11742570	positive regulation by host of viral transcription	LEF1	humoral immune response	GATA3	812	PRKAA1,PTGER4,CARD6
rs11742570	positive regulation by host of viral transcription	LEF1	response to virus	GATA3	812	PRKAA1,PTGER4,CARD6
rs11742570	canonical Wnt signaling pathway	LEF1	negative regulation of epithelial to mesenchymal transition	GATA3	812	PRKAA1,PTGER4,CARD6
rs11742570	canonical Wnt signaling pathway	LEF1	negative regulation of endothelial cell apoptotic process	GATA3	812	PRKAA1,PTGER4,CARD6
rs11742570	canonical Wnt signaling pathway	LEF1	positive regulation of interleukin-4 production	GATA3	812	PRKAA1,PTGER4,CARD6
rs11742570	canonical Wnt signaling pathway	LEF1	negative regulation of inflammatory response	GATA3	812	PRKAA1,PTGER4,CARD6
rs11742570	canonical Wnt signaling pathway	LEF1	regulation of establishment of cell polarity	GATA3	812	PRKAA1,PTGER4,CARD6
rs11742570	canonical Wnt signaling pathway	LEF1	response to gamma radiation	GATA3	812	PRKAA1,PTGER4,CARD6
rs11742570	canonical Wnt signaling pathway	LEF1	TOR signaling	GATA3	812	PRKAA1,PTGER4,CARD6
rs11742570	canonical Wnt signaling pathway	LEF1	humoral immune response	GATA3	812	PRKAA1,PTGER4,CARD6
rs11742570	canonical Wnt signaling pathway	LEF1	response to virus	GATA3	812	PRKAA1,PTGER4,CARD6
rs11742570	cellular response to cytokine stimulus	LEF1	negative regulation of epithelial to mesenchymal transition	GATA3	812	PRKAA1,PTGER4,CARD6
rs11742570	cellular response to cytokine stimulus	LEF1	negative regulation of endothelial cell apoptotic process	GATA3	812	PRKAA1,PTGER4,CARD6
rs11742570	cellular response to cytokine stimulus	LEF1	positive regulation of interleukin-4 production	GATA3	812	PRKAA1,PTGER4,CARD6
rs11742570	cellular response to cytokine stimulus	LEF1	negative regulation of inflammatory response	GATA3	812	PRKAA1,PTGER4,CARD6
rs11742570	cellular response to cytokine stimulus	LEF1	regulation of establishment of cell polarity	GATA3	812	PRKAA1,PTGER4,CARD6
rs11742570	cellular response to cytokine stimulus	LEF1	response to gamma radiation	GATA3	812	PRKAA1,PTGER4,CARD6
rs11742570	cellular response to cytokine stimulus	LEF1	TOR signaling	GATA3	812	PRKAA1,PTGER4,CARD6
rs11742570	cellular response to cytokine stimulus	LEF1	humoral immune response	GATA3	812	PRKAA1,PTGER4,CARD6
rs11742570	cellular response to cytokine stimulus	LEF1	response to virus	GATA3	812	PRKAA1,PTGER4,CARD6
rs11742570	BMP signaling pathway	LEF1	negative regulation of epithelial to mesenchymal transition	GATA3	812	PRKAA1,PTGER4,CARD6
rs11742570	BMP signaling pathway	LEF1	negative regulation of endothelial cell apoptotic process	GATA3	812	PRKAA1,PTGER4,CARD6
rs11742570	BMP signaling pathway	LEF1	positive regulation of interleukin-4 production	GATA3	812	PRKAA1,PTGER4,CARD6
rs11742570	BMP signaling pathway	LEF1	negative regulation of inflammatory response	GATA3	812	PRKAA1,PTGER4,CARD6
rs11742570	BMP signaling pathway	LEF1	regulation of establishment of cell polarity	GATA3	812	PRKAA1,PTGER4,CARD6
rs11742570	BMP signaling pathway	LEF1	response to gamma radiation	GATA3	812	PRKAA1,PTGER4,CARD6
rs11742570	BMP signaling pathway	LEF1	TOR signaling	GATA3	812	PRKAA1,PTGER4,CARD6
rs11742570	BMP signaling pathway	LEF1	humoral immune response	GATA3	812	PRKAA1,PTGER4,CARD6
rs11742570	BMP signaling pathway	LEF1	response to virus	GATA3	812	PRKAA1,PTGER4,CARD6
rs12132298	positive regulation of mesenchymal cell proliferation	SOX9	innate immune response	RELB	219	ZNF281,KIF14
rs12132298	positive regulation of mesenchymal cell proliferation	SOX9	negative regulation of interferon-beta production	RELB	219	ZNF281,KIF14
rs12132298	positive regulation of mesenchymal cell proliferation	SOX9	antigen processing and presentation	RELB	219	ZNF281,KIF14
rs12132298	positive regulation of mesenchymal cell proliferation	SOX9	response to cytokine	RELB	219	ZNF281,KIF14
rs12132298	positive regulation of mesenchymal cell proliferation	SOX9	myeloid dendritic cell differentiation	RELB	219	ZNF281,KIF14
rs12132298	cellular response to interleukin-1	SOX9	innate immune response	RELB	219	ZNF281,KIF14
rs12132298	cellular response to interleukin-1	SOX9	negative regulation of interferon-beta production	RELB	219	ZNF281,KIF14
rs12132298	cellular response to interleukin-1	SOX9	antigen processing and presentation	RELB	219	ZNF281,KIF14
rs12132298	cellular response to interleukin-1	SOX9	response to cytokine	RELB	219	ZNF281,KIF14
rs12132298	cellular response to interleukin-1	SOX9	myeloid dendritic cell differentiation	RELB	219	ZNF281,KIF14
rs12132298	response to wounding	SOX2	innate immune response	RELB	219	ZNF281,KIF14
rs12132298	response to wounding	SOX2	negative regulation of interferon-beta production	RELB	219	ZNF281,KIF14
rs12132298	response to wounding	SOX2	antigen processing and presentation	RELB	219	ZNF281,KIF14
rs12132298	response to wounding	SOX2	response to cytokine	RELB	219	ZNF281,KIF14
rs12132298	response to wounding	SOX2	myeloid dendritic cell differentiation	RELB	219	ZNF281,KIF14
rs12132298	cAMP-mediated signaling	SOX9	innate immune response	RELB	219	ZNF281,KIF14
rs12132298	cAMP-mediated signaling	SOX9	negative regulation of interferon-beta production	RELB	219	ZNF281,KIF14
rs12132298	cAMP-mediated signaling	SOX9	antigen processing and presentation	RELB	219	ZNF281,KIF14
rs12132298	cAMP-mediated signaling	SOX9	response to cytokine	RELB	219	ZNF281,KIF14
rs12132298	cAMP-mediated signaling	SOX9	myeloid dendritic cell differentiation	RELB	219	ZNF281,KIF14
rs12132298	negative regulation of apoptotic process	SOX9	innate immune response	RELB	219	ZNF281,KIF14
rs12132298	negative regulation of apoptotic process	SOX10	innate immune response	RELB	219	ZNF281,KIF14
rs12132298	negative regulation of apoptotic process	SOX8	innate immune response	RELB	219	ZNF281,KIF14
rs12132298	negative regulation of apoptotic process	SOX9	negative regulation of interferon-beta production	RELB	219	ZNF281,KIF14
rs12132298	negative regulation of apoptotic process	SOX10	negative regulation of interferon-beta production	RELB	219	ZNF281,KIF14
rs12132298	negative regulation of apoptotic process	SOX8	negative regulation of interferon-beta production	RELB	219	ZNF281,KIF14
rs12132298	negative regulation of apoptotic process	SOX9	antigen processing and presentation	RELB	219	ZNF281,KIF14
rs12132298	negative regulation of apoptotic process	SOX10	antigen processing and presentation	RELB	219	ZNF281,KIF14
rs12132298	negative regulation of apoptotic process	SOX8	antigen processing and presentation	RELB	219	ZNF281,KIF14
rs12132298	negative regulation of apoptotic process	SOX9	response to cytokine	RELB	219	ZNF281,KIF14
rs12132298	negative regulation of apoptotic process	SOX10	response to cytokine	RELB	219	ZNF281,KIF14
rs12132298	negative regulation of apoptotic process	SOX8	response to cytokine	RELB	219	ZNF281,KIF14
rs12132298	negative regulation of apoptotic process	SOX9	myeloid dendritic cell differentiation	RELB	219	ZNF281,KIF14
rs12132298	negative regulation of apoptotic process	SOX10	myeloid dendritic cell differentiation	RELB	219	ZNF281,KIF14
rs12132298	negative regulation of apoptotic process	SOX8	myeloid dendritic cell differentiation	RELB	219	ZNF281,KIF14
rs12132298	positive regulation of canonical Wnt signaling pathway	SOX4	innate immune response	RELB	219	ZNF281,KIF14
rs12132298	positive regulation of canonical Wnt signaling pathway	SOX4	negative regulation of interferon-beta production	RELB	219	ZNF281,KIF14
rs12132298	positive regulation of canonical Wnt signaling pathway	SOX4	antigen processing and presentation	RELB	219	ZNF281,KIF14
rs12132298	positive regulation of canonical Wnt signaling pathway	SOX4	response to cytokine	RELB	219	ZNF281,KIF14
rs12132298	positive regulation of canonical Wnt signaling pathway	SOX4	myeloid dendritic cell differentiation	RELB	219	ZNF281,KIF14
rs12132298	Notch signaling pathway	SOX9	innate immune response	RELB	219	ZNF281,KIF14
rs12132298	Notch signaling pathway	SOX9	negative regulation of interferon-beta production	RELB	219	ZNF281,KIF14
rs12132298	Notch signaling pathway	SOX9	antigen processing and presentation	RELB	219	ZNF281,KIF14
rs12132298	Notch signaling pathway	SOX9	response to cytokine	RELB	219	ZNF281,KIF14
rs12132298	Notch signaling pathway	SOX9	myeloid dendritic cell differentiation	RELB	219	ZNF281,KIF14
rs12132298	epidermal growth factor receptor signaling pathway	SOX9	innate immune response	RELB	219	ZNF281,KIF14
rs12132298	epidermal growth factor receptor signaling pathway	SOX9	negative regulation of interferon-beta production	RELB	219	ZNF281,KIF14
rs12132298	epidermal growth factor receptor signaling pathway	SOX9	antigen processing and presentation	RELB	219	ZNF281,KIF14
rs12132298	epidermal growth factor receptor signaling pathway	SOX9	response to cytokine	RELB	219	ZNF281,KIF14
rs12132298	epidermal growth factor receptor signaling pathway	SOX9	myeloid dendritic cell differentiation	RELB	219	ZNF281,KIF14
rs12132298	extracellular matrix organization	SOX9	innate immune response	RELB	219	ZNF281,KIF14
rs12132298	extracellular matrix organization	SOX9	negative regulation of interferon-beta production	RELB	219	ZNF281,KIF14
rs12132298	extracellular matrix organization	SOX9	antigen processing and presentation	RELB	219	ZNF281,KIF14
rs12132298	extracellular matrix organization	SOX9	response to cytokine	RELB	219	ZNF281,KIF14
rs12132298	extracellular matrix organization	SOX9	myeloid dendritic cell differentiation	RELB	219	ZNF281,KIF14
rs12132298	immune response	TCF7	innate immune response	RELB	219	ZNF281,KIF14
rs12132298	immune response	TCF7	negative regulation of interferon-beta production	RELB	219	ZNF281,KIF14
rs12132298	immune response	TCF7	antigen processing and presentation	RELB	219	ZNF281,KIF14
rs12132298	immune response	TCF7	response to cytokine	RELB	219	ZNF281,KIF14
rs12132298	immune response	TCF7	myeloid dendritic cell differentiation	RELB	219	ZNF281,KIF14
rs12132298	ERK1 and ERK2 cascade	SOX9	innate immune response	RELB	219	ZNF281,KIF14
rs12132298	ERK1 and ERK2 cascade	SOX9	negative regulation of interferon-beta production	RELB	219	ZNF281,KIF14
rs12132298	ERK1 and ERK2 cascade	SOX9	antigen processing and presentation	RELB	219	ZNF281,KIF14
rs12132298	ERK1 and ERK2 cascade	SOX9	response to cytokine	RELB	219	ZNF281,KIF14
rs12132298	ERK1 and ERK2 cascade	SOX9	myeloid dendritic cell differentiation	RELB	219	ZNF281,KIF14
rs12132298	cellular response to mechanical stimulus	SOX9	innate immune response	RELB	219	ZNF281,KIF14
rs12132298	cellular response to mechanical stimulus	SOX9	negative regulation of interferon-beta production	RELB	219	ZNF281,KIF14
rs12132298	cellular response to mechanical stimulus	SOX9	antigen processing and presentation	RELB	219	ZNF281,KIF14
rs12132298	cellular response to mechanical stimulus	SOX9	response to cytokine	RELB	219	ZNF281,KIF14
rs12132298	cellular response to mechanical stimulus	SOX9	myeloid dendritic cell differentiation	RELB	219	ZNF281,KIF14
rs12132298	hippo signaling	TEAD1	innate immune response	RELB	219	ZNF281,KIF14
rs12132298	hippo signaling	TEAD4	innate immune response	RELB	219	ZNF281,KIF14
rs12132298	hippo signaling	TEAD2	innate immune response	RELB	219	ZNF281,KIF14
rs12132298	hippo signaling	TEAD1	negative regulation of interferon-beta production	RELB	219	ZNF281,KIF14
rs12132298	hippo signaling	TEAD4	negative regulation of interferon-beta production	RELB	219	ZNF281,KIF14
rs12132298	hippo signaling	TEAD2	negative regulation of interferon-beta production	RELB	219	ZNF281,KIF14
rs12132298	hippo signaling	TEAD1	antigen processing and presentation	RELB	219	ZNF281,KIF14
rs12132298	hippo signaling	TEAD4	antigen processing and presentation	RELB	219	ZNF281,KIF14
rs12132298	hippo signaling	TEAD2	antigen processing and presentation	RELB	219	ZNF281,KIF14
rs12132298	hippo signaling	TEAD1	response to cytokine	RELB	219	ZNF281,KIF14
rs12132298	hippo signaling	TEAD4	response to cytokine	RELB	219	ZNF281,KIF14
rs12132298	hippo signaling	TEAD2	response to cytokine	RELB	219	ZNF281,KIF14
rs12132298	hippo signaling	TEAD1	myeloid dendritic cell differentiation	RELB	219	ZNF281,KIF14
rs12132298	hippo signaling	TEAD4	myeloid dendritic cell differentiation	RELB	219	ZNF281,KIF14
rs12132298	hippo signaling	TEAD2	myeloid dendritic cell differentiation	RELB	219	ZNF281,KIF14
rs12132298	cellular response to epidermal growth factor stimulus	SOX9	innate immune response	RELB	219	ZNF281,KIF14
rs12132298	cellular response to epidermal growth factor stimulus	SOX9	negative regulation of interferon-beta production	RELB	219	ZNF281,KIF14
rs12132298	cellular response to epidermal growth factor stimulus	SOX9	antigen processing and presentation	RELB	219	ZNF281,KIF14
rs12132298	cellular response to epidermal growth factor stimulus	SOX9	response to cytokine	RELB	219	ZNF281,KIF14
rs12132298	cellular response to epidermal growth factor stimulus	SOX9	myeloid dendritic cell differentiation	RELB	219	ZNF281,KIF14
rs12132298	positive regulation of epithelial cell migration	SOX9	innate immune response	RELB	219	ZNF281,KIF14
rs12132298	positive regulation of epithelial cell migration	SOX9	negative regulation of interferon-beta production	RELB	219	ZNF281,KIF14
rs12132298	positive regulation of epithelial cell migration	SOX9	antigen processing and presentation	RELB	219	ZNF281,KIF14
rs12132298	positive regulation of epithelial cell migration	SOX9	response to cytokine	RELB	219	ZNF281,KIF14
rs12132298	positive regulation of epithelial cell migration	SOX9	myeloid dendritic cell differentiation	RELB	219	ZNF281,KIF14
rs12132298	digestive tract development	NKX2-2	innate immune response	RELB	219	ZNF281,KIF14
rs12132298	digestive tract development	NKX2-2	negative regulation of interferon-beta production	RELB	219	ZNF281,KIF14
rs12132298	digestive tract development	NKX2-2	antigen processing and presentation	RELB	219	ZNF281,KIF14
rs12132298	digestive tract development	NKX2-2	response to cytokine	RELB	219	ZNF281,KIF14
rs12132298	digestive tract development	NKX2-2	myeloid dendritic cell differentiation	RELB	219	ZNF281,KIF14
rs12946510	positive regulation of type I interferon production	IRF5	regulation of Wnt signaling pathway	HNF1B	875	ZPBP2,GSDMB,WIPF2,ORMDL3,THRA,FBXL20,CDK12,IKZF3
rs12946510	negative regulation of inflammatory response	NR1H3	response to toxic substance	SRF	875	ZPBP2,GSDMB,WIPF2,ORMDL3,THRA,FBXL20,CDK12,IKZF3
rs12946510	negative regulation of inflammatory response	NR1H3	response to toxic substance	GATA6	875	ZPBP2,GSDMB,WIPF2,ORMDL3,THRA,FBXL20,CDK12,IKZF3
rs12946510	negative regulation of inflammatory response	FOXF1	response to toxic substance	SRF	875	ZPBP2,GSDMB,WIPF2,ORMDL3,THRA,FBXL20,CDK12,IKZF3
rs12946510	negative regulation of inflammatory response	FOXF1	response to toxic substance	GATA6	875	ZPBP2,GSDMB,WIPF2,ORMDL3,THRA,FBXL20,CDK12,IKZF3
rs12946510	defense response to virus	IRF2	regulation of Wnt signaling pathway	HNF1B	875	ZPBP2,GSDMB,WIPF2,ORMDL3,THRA,FBXL20,CDK12,IKZF3
rs12946510	defense response to virus	IRF5	regulation of Wnt signaling pathway	HNF1B	875	ZPBP2,GSDMB,WIPF2,ORMDL3,THRA,FBXL20,CDK12,IKZF3
rs12946510	defense response to virus	IRF7	regulation of Wnt signaling pathway	HNF1B	875	ZPBP2,GSDMB,WIPF2,ORMDL3,THRA,FBXL20,CDK12,IKZF3
rs12946510	defense response to virus	IRF2	response to toxic substance	GATA6	875	ZPBP2,GSDMB,WIPF2,ORMDL3,THRA,FBXL20,CDK12,IKZF3
rs12946510	defense response to virus	IRF5	response to toxic substance	GATA6	875	ZPBP2,GSDMB,WIPF2,ORMDL3,THRA,FBXL20,CDK12,IKZF3
rs12946510	defense response to virus	IRF7	response to toxic substance	GATA6	875	ZPBP2,GSDMB,WIPF2,ORMDL3,THRA,FBXL20,CDK12,IKZF3
rs12946510	defense response to virus	IRF2	epithelial cell proliferation	HNF1B	875	ZPBP2,GSDMB,WIPF2,ORMDL3,THRA,FBXL20,CDK12,IKZF3
rs12946510	defense response to virus	IRF5	epithelial cell proliferation	HNF1B	875	ZPBP2,GSDMB,WIPF2,ORMDL3,THRA,FBXL20,CDK12,IKZF3
rs12946510	defense response to virus	IRF7	epithelial cell proliferation	HNF1B	875	ZPBP2,GSDMB,WIPF2,ORMDL3,THRA,FBXL20,CDK12,IKZF3
rs12946510	immune system process	IRF2	regulation of Wnt signaling pathway	HNF1B	875	ZPBP2,GSDMB,WIPF2,ORMDL3,THRA,FBXL20,CDK12,IKZF3
rs12946510	immune system process	IRF8	regulation of Wnt signaling pathway	HNF1B	875	ZPBP2,GSDMB,WIPF2,ORMDL3,THRA,FBXL20,CDK12,IKZF3
rs12946510	immune system process	IRF4	regulation of Wnt signaling pathway	HNF1B	875	ZPBP2,GSDMB,WIPF2,ORMDL3,THRA,FBXL20,CDK12,IKZF3
rs12946510	immune system process	IRF7	regulation of Wnt signaling pathway	HNF1B	875	ZPBP2,GSDMB,WIPF2,ORMDL3,THRA,FBXL20,CDK12,IKZF3
rs12946510	immune system process	IRF6	regulation of Wnt signaling pathway	HNF1B	875	ZPBP2,GSDMB,WIPF2,ORMDL3,THRA,FBXL20,CDK12,IKZF3
rs12946510	immune system process	IRF5	regulation of Wnt signaling pathway	HNF1B	875	ZPBP2,GSDMB,WIPF2,ORMDL3,THRA,FBXL20,CDK12,IKZF3
rs12946510	immune system process	IRF2	response to toxic substance	GATA6	875	ZPBP2,GSDMB,WIPF2,ORMDL3,THRA,FBXL20,CDK12,IKZF3
rs12946510	immune system process	IRF8	response to toxic substance	GATA6	875	ZPBP2,GSDMB,WIPF2,ORMDL3,THRA,FBXL20,CDK12,IKZF3
rs12946510	immune system process	IRF4	response to toxic substance	GATA6	875	ZPBP2,GSDMB,WIPF2,ORMDL3,THRA,FBXL20,CDK12,IKZF3
rs12946510	immune system process	IRF7	response to toxic substance	GATA6	875	ZPBP2,GSDMB,WIPF2,ORMDL3,THRA,FBXL20,CDK12,IKZF3
rs12946510	immune system process	IRF6	response to toxic substance	GATA6	875	ZPBP2,GSDMB,WIPF2,ORMDL3,THRA,FBXL20,CDK12,IKZF3
rs12946510	immune system process	IRF5	response to toxic substance	GATA6	875	ZPBP2,GSDMB,WIPF2,ORMDL3,THRA,FBXL20,CDK12,IKZF3
rs12946510	immune system process	IRF2	epithelial cell proliferation	HNF1B	875	ZPBP2,GSDMB,WIPF2,ORMDL3,THRA,FBXL20,CDK12,IKZF3
rs12946510	immune system process	IRF8	epithelial cell proliferation	HNF1B	875	ZPBP2,GSDMB,WIPF2,ORMDL3,THRA,FBXL20,CDK12,IKZF3
rs12946510	immune system process	IRF4	epithelial cell proliferation	HNF1B	875	ZPBP2,GSDMB,WIPF2,ORMDL3,THRA,FBXL20,CDK12,IKZF3
rs12946510	immune system process	IRF7	epithelial cell proliferation	HNF1B	875	ZPBP2,GSDMB,WIPF2,ORMDL3,THRA,FBXL20,CDK12,IKZF3
rs12946510	immune system process	IRF6	epithelial cell proliferation	HNF1B	875	ZPBP2,GSDMB,WIPF2,ORMDL3,THRA,FBXL20,CDK12,IKZF3
rs12946510	immune system process	IRF5	epithelial cell proliferation	HNF1B	875	ZPBP2,GSDMB,WIPF2,ORMDL3,THRA,FBXL20,CDK12,IKZF3
rs12946510	determination of left/right symmetry	FOXF1	regulation of Wnt signaling pathway	HNF1B	875	ZPBP2,GSDMB,WIPF2,ORMDL3,THRA,FBXL20,CDK12,IKZF3
rs12946510	determination of left/right symmetry	FOXF1	response to toxic substance	GATA6	875	ZPBP2,GSDMB,WIPF2,ORMDL3,THRA,FBXL20,CDK12,IKZF3
rs12946510	determination of left/right symmetry	FOXF1	epithelial cell proliferation	HNF1B	875	ZPBP2,GSDMB,WIPF2,ORMDL3,THRA,FBXL20,CDK12,IKZF3
rs12946510	cellular response to oxidative stress	FOXO1	regulation of Wnt signaling pathway	HNF1B	875	ZPBP2,GSDMB,WIPF2,ORMDL3,THRA,FBXL20,CDK12,IKZF3
rs12946510	cellular response to oxidative stress	FOXO1	response to toxic substance	GATA6	875	ZPBP2,GSDMB,WIPF2,ORMDL3,THRA,FBXL20,CDK12,IKZF3
rs12946510	cellular response to oxidative stress	FOXO1	epithelial cell proliferation	HNF1B	875	ZPBP2,GSDMB,WIPF2,ORMDL3,THRA,FBXL20,CDK12,IKZF3
rs12946510	cytokine-mediated signaling pathway	IRF5	regulation of Wnt signaling pathway	HNF1B	875	ZPBP2,GSDMB,WIPF2,ORMDL3,THRA,FBXL20,CDK12,IKZF3
rs12946510	cytokine-mediated signaling pathway	IRF5	response to toxic substance	GATA6	875	ZPBP2,GSDMB,WIPF2,ORMDL3,THRA,FBXL20,CDK12,IKZF3
rs12946510	cytokine-mediated signaling pathway	IRF5	epithelial cell proliferation	HNF1B	875	ZPBP2,GSDMB,WIPF2,ORMDL3,THRA,FBXL20,CDK12,IKZF3
rs12946510	cellular response to starvation	FOXO1	regulation of Wnt signaling pathway	HNF1B	875	ZPBP2,GSDMB,WIPF2,ORMDL3,THRA,FBXL20,CDK12,IKZF3
rs12946510	cellular response to starvation	FOXO1	response to toxic substance	GATA6	875	ZPBP2,GSDMB,WIPF2,ORMDL3,THRA,FBXL20,CDK12,IKZF3
rs12946510	cellular response to starvation	FOXO1	response to toxic substance	AHR	875	ZPBP2,GSDMB,WIPF2,ORMDL3,THRA,FBXL20,CDK12,IKZF3
rs12946510	cellular response to starvation	SREBF1	response to toxic substance	GATA6	875	ZPBP2,GSDMB,WIPF2,ORMDL3,THRA,FBXL20,CDK12,IKZF3
rs12946510	cellular response to starvation	SREBF1	response to toxic substance	AHR	875	ZPBP2,GSDMB,WIPF2,ORMDL3,THRA,FBXL20,CDK12,IKZF3
rs12946510	cellular response to starvation	KLF10	response to toxic substance	GATA6	875	ZPBP2,GSDMB,WIPF2,ORMDL3,THRA,FBXL20,CDK12,IKZF3
rs12946510	cellular response to starvation	KLF10	response to toxic substance	AHR	875	ZPBP2,GSDMB,WIPF2,ORMDL3,THRA,FBXL20,CDK12,IKZF3
rs12946510	cellular response to starvation	FOXO1	epithelial cell proliferation	HNF1B	875	ZPBP2,GSDMB,WIPF2,ORMDL3,THRA,FBXL20,CDK12,IKZF3
rs12946510	negative regulation of autophagy	FOXK1	regulation of Wnt signaling pathway	HNF1B	875	ZPBP2,GSDMB,WIPF2,ORMDL3,THRA,FBXL20,CDK12,IKZF3
rs12946510	negative regulation of autophagy	FOXK2	regulation of Wnt signaling pathway	HNF1B	875	ZPBP2,GSDMB,WIPF2,ORMDL3,THRA,FBXL20,CDK12,IKZF3
rs12946510	negative regulation of autophagy	FOXK1	response to toxic substance	GATA6	875	ZPBP2,GSDMB,WIPF2,ORMDL3,THRA,FBXL20,CDK12,IKZF3
rs12946510	negative regulation of autophagy	FOXK2	response to toxic substance	GATA6	875	ZPBP2,GSDMB,WIPF2,ORMDL3,THRA,FBXL20,CDK12,IKZF3
rs12946510	negative regulation of autophagy	FOXK1	epithelial cell proliferation	HNF1B	875	ZPBP2,GSDMB,WIPF2,ORMDL3,THRA,FBXL20,CDK12,IKZF3
rs12946510	negative regulation of autophagy	FOXK2	epithelial cell proliferation	HNF1B	875	ZPBP2,GSDMB,WIPF2,ORMDL3,THRA,FBXL20,CDK12,IKZF3
rs12946510	cellular response to transforming growth factor beta stimulus	SOX6	regulation of Wnt signaling pathway	HNF1B	875	ZPBP2,GSDMB,WIPF2,ORMDL3,THRA,FBXL20,CDK12,IKZF3
rs12946510	cellular response to transforming growth factor beta stimulus	SOX6	response to toxic substance	GATA6	875	ZPBP2,GSDMB,WIPF2,ORMDL3,THRA,FBXL20,CDK12,IKZF3
rs12946510	cellular response to transforming growth factor beta stimulus	SOX6	epithelial cell proliferation	HNF1B	875	ZPBP2,GSDMB,WIPF2,ORMDL3,THRA,FBXL20,CDK12,IKZF3
rs12946510	T cell differentiation	SOX4	regulation of Wnt signaling pathway	HNF1B	875	ZPBP2,GSDMB,WIPF2,ORMDL3,THRA,FBXL20,CDK12,IKZF3
rs12946510	T cell differentiation	SOX4	response to toxic substance	GATA6	875	ZPBP2,GSDMB,WIPF2,ORMDL3,THRA,FBXL20,CDK12,IKZF3
rs12946510	T cell differentiation	SOX4	epithelial cell proliferation	HNF1B	875	ZPBP2,GSDMB,WIPF2,ORMDL3,THRA,FBXL20,CDK12,IKZF3
rs12946510	positive regulation of type I interferon production	IRF5	response to toxic substance	GATA6	875	ZPBP2,GSDMB,WIPF2,ORMDL3,THRA,FBXL20,CDK12,IKZF3
rs12946510	negative regulation of toll-like receptor signaling pathway	IRF4	regulation of Wnt signaling pathway	HNF1B	875	ZPBP2,GSDMB,WIPF2,ORMDL3,THRA,FBXL20,CDK12,IKZF3
rs12946510	negative regulation of toll-like receptor signaling pathway	IRF4	response to toxic substance	GATA6	875	ZPBP2,GSDMB,WIPF2,ORMDL3,THRA,FBXL20,CDK12,IKZF3
rs12946510	negative regulation of toll-like receptor signaling pathway	IRF4	epithelial cell proliferation	HNF1B	875	ZPBP2,GSDMB,WIPF2,ORMDL3,THRA,FBXL20,CDK12,IKZF3
rs12946510	myeloid cell differentiation	IRF8	regulation of Wnt signaling pathway	HNF1B	875	ZPBP2,GSDMB,WIPF2,ORMDL3,THRA,FBXL20,CDK12,IKZF3
rs12946510	myeloid cell differentiation	IRF8	response to toxic substance	GATA6	875	ZPBP2,GSDMB,WIPF2,ORMDL3,THRA,FBXL20,CDK12,IKZF3
rs12946510	myeloid cell differentiation	IRF8	epithelial cell proliferation	HNF1B	875	ZPBP2,GSDMB,WIPF2,ORMDL3,THRA,FBXL20,CDK12,IKZF3
rs12946510	negative regulation of canonical Wnt signaling pathway	SOX10	regulation of Wnt signaling pathway	HNF1B	875	ZPBP2,GSDMB,WIPF2,ORMDL3,THRA,FBXL20,CDK12,IKZF3
rs12946510	negative regulation of canonical Wnt signaling pathway	FOXO1	regulation of Wnt signaling pathway	HNF1B	875	ZPBP2,GSDMB,WIPF2,ORMDL3,THRA,FBXL20,CDK12,IKZF3
rs12946510	negative regulation of canonical Wnt signaling pathway	SOX10	response to toxic substance	GATA6	875	ZPBP2,GSDMB,WIPF2,ORMDL3,THRA,FBXL20,CDK12,IKZF3
rs12946510	negative regulation of canonical Wnt signaling pathway	FOXO1	response to toxic substance	GATA6	875	ZPBP2,GSDMB,WIPF2,ORMDL3,THRA,FBXL20,CDK12,IKZF3
rs12946510	negative regulation of canonical Wnt signaling pathway	SOX10	epithelial cell proliferation	HNF1B	875	ZPBP2,GSDMB,WIPF2,ORMDL3,THRA,FBXL20,CDK12,IKZF3
rs12946510	negative regulation of canonical Wnt signaling pathway	FOXO1	epithelial cell proliferation	HNF1B	875	ZPBP2,GSDMB,WIPF2,ORMDL3,THRA,FBXL20,CDK12,IKZF3
rs12946510	negative regulation of inflammatory response	FOXF1	regulation of Wnt signaling pathway	HNF1B	875	ZPBP2,GSDMB,WIPF2,ORMDL3,THRA,FBXL20,CDK12,IKZF3
rs12946510	negative regulation of inflammatory response	FOXF1	epithelial cell proliferation	HNF1B	875	ZPBP2,GSDMB,WIPF2,ORMDL3,THRA,FBXL20,CDK12,IKZF3
rs12946510	extracellular matrix organization	FOXF1	regulation of Wnt signaling pathway	HNF1B	875	ZPBP2,GSDMB,WIPF2,ORMDL3,THRA,FBXL20,CDK12,IKZF3
rs12946510	extracellular matrix organization	FOXF1	response to toxic substance	GATA6	875	ZPBP2,GSDMB,WIPF2,ORMDL3,THRA,FBXL20,CDK12,IKZF3
rs12946510	extracellular matrix organization	FOXF1	epithelial cell proliferation	HNF1B	875	ZPBP2,GSDMB,WIPF2,ORMDL3,THRA,FBXL20,CDK12,IKZF3
rs12946510	phagocytosis	IRF8	regulation of Wnt signaling pathway	HNF1B	875	ZPBP2,GSDMB,WIPF2,ORMDL3,THRA,FBXL20,CDK12,IKZF3
rs12946510	phagocytosis	IRF8	response to toxic substance	GATA6	875	ZPBP2,GSDMB,WIPF2,ORMDL3,THRA,FBXL20,CDK12,IKZF3
rs12946510	phagocytosis	IRF8	epithelial cell proliferation	HNF1B	875	ZPBP2,GSDMB,WIPF2,ORMDL3,THRA,FBXL20,CDK12,IKZF3
rs12946510	positive regulation of type I interferon production	IRF5	epithelial cell proliferation	HNF1B	875	ZPBP2,GSDMB,WIPF2,ORMDL3,THRA,FBXL20,CDK12,IKZF3
rs1598859	negative regulation of canonical Wnt signaling pathway	SOX13	negative regulation of macrophage derived foam cell differentiation	PPARG	840	CISD2,NFKB1
rs1598859	negative regulation of canonical Wnt signaling pathway	SOX13	negative regulation of macrophage derived foam cell differentiation	NR1H2	840	CISD2,NFKB1
rs1598859	negative regulation of canonical Wnt signaling pathway	SOX10	negative regulation of macrophage derived foam cell differentiation	PPARG	840	CISD2,NFKB1
rs1598859	negative regulation of canonical Wnt signaling pathway	SOX10	negative regulation of macrophage derived foam cell differentiation	NR1H2	840	CISD2,NFKB1
rs1598859	negative regulation of canonical Wnt signaling pathway	TCF7L2	negative regulation of macrophage derived foam cell differentiation	PPARG	840	CISD2,NFKB1
rs1598859	negative regulation of canonical Wnt signaling pathway	TCF7L2	negative regulation of macrophage derived foam cell differentiation	NR1H2	840	CISD2,NFKB1
rs1598859	extracellular matrix organization	FOXF1	response to testosterone	HOXA13	840	CISD2,NFKB1
rs1598859	extracellular matrix organization	FOXF2	response to testosterone	HOXA13	840	CISD2,NFKB1
rs1598859	extracellular matrix organization	FOXF1	negative regulation of macrophage derived foam cell differentiation	PPARG	840	CISD2,NFKB1
rs1598859	extracellular matrix organization	FOXF2	negative regulation of macrophage derived foam cell differentiation	PPARG	840	CISD2,NFKB1
rs1598859	extracellular matrix organization	FOXF1	monocyte differentiation	PPARG	840	CISD2,NFKB1
rs1598859	extracellular matrix organization	FOXF2	monocyte differentiation	PPARG	840	CISD2,NFKB1
rs1598859	extracellular matrix organization	FOXF1	response to nutrient	PPARG	840	CISD2,NFKB1
rs1598859	extracellular matrix organization	FOXF2	response to nutrient	PPARG	840	CISD2,NFKB1
rs1598859	T cell homeostasis	FOXP3	response to testosterone	HOXA13	840	CISD2,NFKB1
rs1598859	T cell homeostasis	FOXP3	negative regulation of macrophage derived foam cell differentiation	PPARG	840	CISD2,NFKB1
rs1598859	T cell homeostasis	FOXP3	monocyte differentiation	PPARG	840	CISD2,NFKB1
rs1598859	T cell homeostasis	FOXP3	response to nutrient	PPARG	840	CISD2,NFKB1
rs1598859	regulation of proteasomal ubiquitin-dependent protein catabolic process	FOXF2	response to testosterone	HOXA13	840	CISD2,NFKB1
rs1598859	regulation of proteasomal ubiquitin-dependent protein catabolic process	FOXF2	negative regulation of macrophage derived foam cell differentiation	PPARG	840	CISD2,NFKB1
rs1598859	regulation of proteasomal ubiquitin-dependent protein catabolic process	FOXF2	monocyte differentiation	PPARG	840	CISD2,NFKB1
rs1598859	regulation of proteasomal ubiquitin-dependent protein catabolic process	FOXF2	response to nutrient	PPARG	840	CISD2,NFKB1
rs1598859	positive regulation of interleukin-4 production	FOXP3	response to testosterone	HOXA13	840	CISD2,NFKB1
rs1598859	positive regulation of interleukin-4 production	FOXP3	negative regulation of macrophage derived foam cell differentiation	PPARG	840	CISD2,NFKB1
rs1598859	positive regulation of interleukin-4 production	FOXP3	monocyte differentiation	PPARG	840	CISD2,NFKB1
rs1598859	positive regulation of interleukin-4 production	FOXP3	response to nutrient	PPARG	840	CISD2,NFKB1
rs1598859	positive regulation of apoptotic process	FOXL2	response to testosterone	HOXA13	840	CISD2,NFKB1
rs1598859	positive regulation of apoptotic process	REST	response to testosterone	HOXA13	840	CISD2,NFKB1
rs1598859	positive regulation of apoptotic process	FOXL2	negative regulation of macrophage derived foam cell differentiation	PPARG	840	CISD2,NFKB1
rs1598859	positive regulation of apoptotic process	REST	negative regulation of macrophage derived foam cell differentiation	PPARG	840	CISD2,NFKB1
rs1598859	positive regulation of apoptotic process	FOXL2	monocyte differentiation	PPARG	840	CISD2,NFKB1
rs1598859	positive regulation of apoptotic process	REST	monocyte differentiation	PPARG	840	CISD2,NFKB1
rs1598859	positive regulation of apoptotic process	FOXL2	response to nutrient	PPARG	840	CISD2,NFKB1
rs1598859	positive regulation of apoptotic process	REST	response to nutrient	PPARG	840	CISD2,NFKB1
rs1598859	determination of left/right symmetry	FOXF1	response to testosterone	HOXA13	840	CISD2,NFKB1
rs1598859	determination of left/right symmetry	FOXF1	negative regulation of macrophage derived foam cell differentiation	PPARG	840	CISD2,NFKB1
rs1598859	determination of left/right symmetry	FOXF1	monocyte differentiation	PPARG	840	CISD2,NFKB1
rs1598859	determination of left/right symmetry	FOXF1	response to nutrient	PPARG	840	CISD2,NFKB1
rs1598859	response to lipopolysaccharide	FOXP3	response to testosterone	HOXA13	840	CISD2,NFKB1
rs1598859	response to lipopolysaccharide	FOXP3	negative regulation of macrophage derived foam cell differentiation	PPARG	840	CISD2,NFKB1
rs1598859	response to lipopolysaccharide	FOXP3	monocyte differentiation	PPARG	840	CISD2,NFKB1
rs1598859	response to lipopolysaccharide	FOXP3	response to nutrient	PPARG	840	CISD2,NFKB1
rs1598859	cellular response to cytokine stimulus	FOXF1	response to testosterone	HOXA13	840	CISD2,NFKB1
rs1598859	cellular response to cytokine stimulus	FOXF1	negative regulation of macrophage derived foam cell differentiation	PPARG	840	CISD2,NFKB1
rs1598859	cellular response to cytokine stimulus	FOXF1	monocyte differentiation	PPARG	840	CISD2,NFKB1
rs1598859	cellular response to cytokine stimulus	FOXF1	response to nutrient	PPARG	840	CISD2,NFKB1
rs1598859	positive regulation of mesenchymal cell proliferation	FOXF1	response to testosterone	HOXA13	840	CISD2,NFKB1
rs1598859	positive regulation of mesenchymal cell proliferation	FOXF1	negative regulation of macrophage derived foam cell differentiation	PPARG	840	CISD2,NFKB1
rs1598859	positive regulation of mesenchymal cell proliferation	FOXF1	monocyte differentiation	PPARG	840	CISD2,NFKB1
rs1598859	positive regulation of mesenchymal cell proliferation	FOXF1	response to nutrient	PPARG	840	CISD2,NFKB1
rs1598859	negative regulation by host of viral transcription	REST	response to testosterone	HOXA13	840	CISD2,NFKB1
rs1598859	negative regulation by host of viral transcription	REST	negative regulation of macrophage derived foam cell differentiation	PPARG	840	CISD2,NFKB1
rs1598859	negative regulation by host of viral transcription	REST	monocyte differentiation	PPARG	840	CISD2,NFKB1
rs1598859	negative regulation by host of viral transcription	REST	response to nutrient	PPARG	840	CISD2,NFKB1
rs1598859	positive regulation of cell migration	FOXF1	response to testosterone	HOXA13	840	CISD2,NFKB1
rs1598859	positive regulation of cell migration	FOXF1	negative regulation of macrophage derived foam cell differentiation	PPARG	840	CISD2,NFKB1
rs1598859	positive regulation of cell migration	FOXF1	monocyte differentiation	PPARG	840	CISD2,NFKB1
rs1598859	positive regulation of cell migration	FOXF1	response to nutrient	PPARG	840	CISD2,NFKB1
rs1598859	negative regulation of canonical Wnt signaling pathway	SOX13	response to testosterone	HOXA13	840	CISD2,NFKB1
rs1598859	negative regulation of canonical Wnt signaling pathway	SOX13	monocyte differentiation	PPARG	840	CISD2,NFKB1
rs1598859	negative regulation of canonical Wnt signaling pathway	SOX13	response to nutrient	PPARG	840	CISD2,NFKB1
rs17085007	cellular response to BMP stimulus	GATA3	negative regulation of toll-like receptor signaling pathway	IRF4	685	GTF3A,RPL21
rs17085007	cellular response to BMP stimulus	DLX1	negative regulation of toll-like receptor signaling pathway	IRF4	685	GTF3A,RPL21
rs17085007	cellular response to BMP stimulus	DLX1	T cell activation	IRF4	685	GTF3A,RPL21
rs17085007	cellular response to BMP stimulus	DLX1	positive regulation of interleukin-4 production	IRF4	685	GTF3A,RPL21
rs17085007	intrinsic apoptotic signaling pathway by p53 class mediator	POU4F1	T cell activation	IRF4	685	GTF3A,RPL21
rs17085007	intrinsic apoptotic signaling pathway by p53 class mediator	POU4F2	T cell activation	IRF4	685	GTF3A,RPL21
rs17085007	intrinsic apoptotic signaling pathway by p53 class mediator	POU4F1	positive regulation of interleukin-4 production	IRF4	685	GTF3A,RPL21
rs17085007	intrinsic apoptotic signaling pathway by p53 class mediator	POU4F2	positive regulation of interleukin-4 production	IRF4	685	GTF3A,RPL21
rs17085007	intrinsic apoptotic signaling pathway by p53 class mediator	POU4F1	negative regulation of toll-like receptor signaling pathway	IRF4	685	GTF3A,RPL21
rs17085007	intrinsic apoptotic signaling pathway by p53 class mediator	POU4F2	negative regulation of toll-like receptor signaling pathway	IRF4	685	GTF3A,RPL21
rs17085007	excretion	POU3F3	T cell activation	IRF4	685	GTF3A,RPL21
rs17085007	excretion	POU3F3	positive regulation of interleukin-4 production	IRF4	685	GTF3A,RPL21
rs17085007	excretion	POU3F3	negative regulation of toll-like receptor signaling pathway	IRF4	685	GTF3A,RPL21
rs17085007	wound healing	PPARA	T cell activation	IRF4	685	GTF3A,RPL21
rs17085007	wound healing	PPARA	positive regulation of interleukin-4 production	IRF4	685	GTF3A,RPL21
rs17085007	wound healing	PPARA	negative regulation of toll-like receptor signaling pathway	IRF4	685	GTF3A,RPL21
rs17085007	negative regulation of macrophage derived foam cell differentiation	PPARA	T cell activation	IRF4	685	GTF3A,RPL21
rs17085007	negative regulation of macrophage derived foam cell differentiation	PPARA	positive regulation of interleukin-4 production	IRF4	685	GTF3A,RPL21
rs17085007	negative regulation of macrophage derived foam cell differentiation	PPARA	negative regulation of toll-like receptor signaling pathway	IRF4	685	GTF3A,RPL21
rs17085007	negative regulation by host of viral transcription	POU2F3	T cell activation	IRF4	685	GTF3A,RPL21
rs17085007	negative regulation by host of viral transcription	POU2F3	positive regulation of interleukin-4 production	IRF4	685	GTF3A,RPL21
rs17085007	negative regulation by host of viral transcription	POU2F3	negative regulation of toll-like receptor signaling pathway	IRF4	685	GTF3A,RPL21
rs17085007	intracellular receptor signaling pathway	PPARA	T cell activation	IRF4	685	GTF3A,RPL21
rs17085007	intracellular receptor signaling pathway	NR1I3	T cell activation	IRF4	685	GTF3A,RPL21
rs17085007	intracellular receptor signaling pathway	PPARA	positive regulation of interleukin-4 production	IRF4	685	GTF3A,RPL21
rs17085007	intracellular receptor signaling pathway	NR1I3	positive regulation of interleukin-4 production	IRF4	685	GTF3A,RPL21
rs17085007	intracellular receptor signaling pathway	PPARA	negative regulation of toll-like receptor signaling pathway	IRF4	685	GTF3A,RPL21
rs17085007	intracellular receptor signaling pathway	NR1I3	negative regulation of toll-like receptor signaling pathway	IRF4	685	GTF3A,RPL21
rs17085007	cellular response to starvation	PPARA	T cell activation	IRF4	685	GTF3A,RPL21
rs17085007	cellular response to starvation	PPARA	positive regulation of interleukin-4 production	IRF4	685	GTF3A,RPL21
rs17085007	cellular response to starvation	PPARA	negative regulation of toll-like receptor signaling pathway	IRF4	685	GTF3A,RPL21
rs17085007	regulation of Wnt signaling pathway	FOXL1	T cell activation	IRF4	685	GTF3A,RPL21
rs17085007	regulation of Wnt signaling pathway	FOXL1	positive regulation of interleukin-4 production	IRF4	685	GTF3A,RPL21
rs17085007	regulation of Wnt signaling pathway	FOXL1	negative regulation of toll-like receptor signaling pathway	IRF4	685	GTF3A,RPL21
rs2155219	cellular response to starvation	FOXO1	response to toxic substance	GATA6	867	LRRC32,UVRAG
rs2155219	cellular response to starvation	FOXO1	response to toxic substance	AHR	867	LRRC32,UVRAG
rs2155219	cellular response to starvation	SREBF1	response to toxic substance	GATA6	867	LRRC32,UVRAG
rs2155219	cellular response to starvation	SREBF1	response to toxic substance	AHR	867	LRRC32,UVRAG
rs2155219	cellular response to starvation	KLF10	response to toxic substance	GATA6	867	LRRC32,UVRAG
rs2155219	cellular response to starvation	KLF10	response to toxic substance	AHR	867	LRRC32,UVRAG
rs2155219	regulation of autophagy of mitochondrion	SREBF1	positive regulation of interleukin-6 production	XBP1	867	LRRC32,UVRAG
rs2155219	regulation of autophagy of mitochondrion	SREBF1	positive regulation of endothelial cell proliferation	ARNT	867	LRRC32,UVRAG
rs2155219	regulation of autophagy of mitochondrion	SREBF1	positive regulation of MHC class II biosynthetic process	XBP1	867	LRRC32,UVRAG
rs2155219	regulation of autophagy of mitochondrion	SREBF1	negative regulation of apoptotic process	XBP1	867	LRRC32,UVRAG
rs2155219	regulation of autophagy of mitochondrion	SREBF1	Wnt signaling pathway	ZBTB33	867	LRRC32,UVRAG
rs2155219	regulation of autophagy of mitochondrion	SREBF1	cAMP-mediated signaling	AHR	867	LRRC32,UVRAG
rs2155219	regulation of autophagy of mitochondrion	SREBF1	response to toxic substance	AHR	867	LRRC32,UVRAG
rs2155219	regulation of autophagy of mitochondrion	SREBF1	positive regulation of vascular endothelial growth factor receptor signaling pathway	ARNT	867	LRRC32,UVRAG
rs2155219	regulation of autophagy of mitochondrion	SREBF1	immune system process	IRF1	867	LRRC32,UVRAG
rs2155219	negative regulation of interleukin-6 production	KLF2	positive regulation of interleukin-6 production	XBP1	867	LRRC32,UVRAG
rs2155219	negative regulation of interleukin-6 production	KLF2	positive regulation of endothelial cell proliferation	ARNT	867	LRRC32,UVRAG
rs2155219	negative regulation of interleukin-6 production	KLF2	positive regulation of MHC class II biosynthetic process	XBP1	867	LRRC32,UVRAG
rs2155219	negative regulation of interleukin-6 production	KLF2	negative regulation of apoptotic process	XBP1	867	LRRC32,UVRAG
rs2155219	negative regulation of interleukin-6 production	KLF2	Wnt signaling pathway	ZBTB33	867	LRRC32,UVRAG
rs2155219	negative regulation of interleukin-6 production	KLF2	cAMP-mediated signaling	AHR	867	LRRC32,UVRAG
rs2155219	negative regulation of interleukin-6 production	KLF2	response to toxic substance	AHR	867	LRRC32,UVRAG
rs2155219	negative regulation of interleukin-6 production	KLF2	positive regulation of vascular endothelial growth factor receptor signaling pathway	ARNT	867	LRRC32,UVRAG
rs2155219	negative regulation of interleukin-6 production	KLF2	immune system process	IRF1	867	LRRC32,UVRAG
rs2155219	cellular response to starvation	SREBF1	positive regulation of interleukin-6 production	XBP1	867	LRRC32,UVRAG
rs2155219	cellular response to starvation	KLF10	positive regulation of interleukin-6 production	XBP1	867	LRRC32,UVRAG
rs2155219	cellular response to starvation	SREBF1	positive regulation of endothelial cell proliferation	ARNT	867	LRRC32,UVRAG
rs2155219	cellular response to starvation	KLF10	positive regulation of endothelial cell proliferation	ARNT	867	LRRC32,UVRAG
rs2155219	cellular response to starvation	SREBF1	positive regulation of MHC class II biosynthetic process	XBP1	867	LRRC32,UVRAG
rs2155219	cellular response to starvation	KLF10	positive regulation of MHC class II biosynthetic process	XBP1	867	LRRC32,UVRAG
rs2155219	cellular response to starvation	SREBF1	negative regulation of apoptotic process	XBP1	867	LRRC32,UVRAG
rs2155219	cellular response to starvation	KLF10	negative regulation of apoptotic process	XBP1	867	LRRC32,UVRAG
rs2155219	cellular response to starvation	SREBF1	Wnt signaling pathway	ZBTB33	867	LRRC32,UVRAG
rs2155219	cellular response to starvation	KLF10	Wnt signaling pathway	ZBTB33	867	LRRC32,UVRAG
rs2155219	cellular response to starvation	SREBF1	cAMP-mediated signaling	AHR	867	LRRC32,UVRAG
rs2155219	cellular response to starvation	KLF10	cAMP-mediated signaling	AHR	867	LRRC32,UVRAG
rs2155219	cellular response to starvation	SREBF1	positive regulation of vascular endothelial growth factor receptor signaling pathway	ARNT	867	LRRC32,UVRAG
rs2155219	cellular response to starvation	KLF10	positive regulation of vascular endothelial growth factor receptor signaling pathway	ARNT	867	LRRC32,UVRAG
rs2155219	cellular response to starvation	SREBF1	immune system process	IRF1	867	LRRC32,UVRAG
rs2155219	cellular response to starvation	KLF10	immune system process	IRF1	867	LRRC32,UVRAG
rs2155219	positive regulation of cell differentiation	INSM1	positive regulation of interleukin-6 production	XBP1	867	LRRC32,UVRAG
rs2155219	positive regulation of cell differentiation	INSM1	positive regulation of endothelial cell proliferation	ARNT	867	LRRC32,UVRAG
rs2155219	positive regulation of cell differentiation	INSM1	positive regulation of MHC class II biosynthetic process	XBP1	867	LRRC32,UVRAG
rs2155219	positive regulation of cell differentiation	INSM1	negative regulation of apoptotic process	XBP1	867	LRRC32,UVRAG
rs2155219	positive regulation of cell differentiation	INSM1	Wnt signaling pathway	ZBTB33	867	LRRC32,UVRAG
rs2155219	positive regulation of cell differentiation	INSM1	cAMP-mediated signaling	AHR	867	LRRC32,UVRAG
rs2155219	positive regulation of cell differentiation	INSM1	response to toxic substance	AHR	867	LRRC32,UVRAG
rs2155219	positive regulation of cell differentiation	INSM1	positive regulation of vascular endothelial growth factor receptor signaling pathway	ARNT	867	LRRC32,UVRAG
rs2155219	positive regulation of cell differentiation	INSM1	immune system process	IRF1	867	LRRC32,UVRAG
rs2155219	negative regulation of cell migration	TBX5	positive regulation of interleukin-6 production	XBP1	867	LRRC32,UVRAG
rs2155219	negative regulation of cell migration	TBX5	positive regulation of endothelial cell proliferation	ARNT	867	LRRC32,UVRAG
rs2155219	negative regulation of cell migration	TBX5	positive regulation of MHC class II biosynthetic process	XBP1	867	LRRC32,UVRAG
rs2155219	negative regulation of cell migration	TBX5	negative regulation of apoptotic process	XBP1	867	LRRC32,UVRAG
rs2155219	negative regulation of cell migration	TBX5	Wnt signaling pathway	ZBTB33	867	LRRC32,UVRAG
rs2155219	negative regulation of cell migration	TBX5	cAMP-mediated signaling	AHR	867	LRRC32,UVRAG
rs2155219	negative regulation of cell migration	TBX5	response to toxic substance	AHR	867	LRRC32,UVRAG
rs2155219	negative regulation of cell migration	TBX5	positive regulation of vascular endothelial growth factor receptor signaling pathway	ARNT	867	LRRC32,UVRAG
rs2155219	negative regulation of cell migration	TBX5	immune system process	IRF1	867	LRRC32,UVRAG
rs2155219	response to progesterone	SREBF1	positive regulation of interleukin-6 production	XBP1	867	LRRC32,UVRAG
rs2155219	response to progesterone	SREBF1	positive regulation of endothelial cell proliferation	ARNT	867	LRRC32,UVRAG
rs2155219	response to progesterone	SREBF1	positive regulation of MHC class II biosynthetic process	XBP1	867	LRRC32,UVRAG
rs2155219	response to progesterone	SREBF1	negative regulation of apoptotic process	XBP1	867	LRRC32,UVRAG
rs2155219	response to progesterone	SREBF1	Wnt signaling pathway	ZBTB33	867	LRRC32,UVRAG
rs2155219	response to progesterone	SREBF1	cAMP-mediated signaling	AHR	867	LRRC32,UVRAG
rs2155219	response to progesterone	SREBF1	response to toxic substance	AHR	867	LRRC32,UVRAG
rs2155219	response to progesterone	SREBF1	positive regulation of vascular endothelial growth factor receptor signaling pathway	ARNT	867	LRRC32,UVRAG
rs2155219	response to progesterone	SREBF1	immune system process	IRF1	867	LRRC32,UVRAG
rs2155219	cellular response to tumor necrosis factor	KLF2	positive regulation of interleukin-6 production	XBP1	867	LRRC32,UVRAG
rs2155219	cellular response to tumor necrosis factor	KLF2	positive regulation of endothelial cell proliferation	ARNT	867	LRRC32,UVRAG
rs2155219	cellular response to tumor necrosis factor	KLF2	positive regulation of MHC class II biosynthetic process	XBP1	867	LRRC32,UVRAG
rs2155219	cellular response to tumor necrosis factor	KLF2	negative regulation of apoptotic process	XBP1	867	LRRC32,UVRAG
rs2155219	cellular response to tumor necrosis factor	KLF2	Wnt signaling pathway	ZBTB33	867	LRRC32,UVRAG
rs2155219	cellular response to tumor necrosis factor	KLF2	cAMP-mediated signaling	AHR	867	LRRC32,UVRAG
rs2155219	cellular response to tumor necrosis factor	KLF2	response to toxic substance	AHR	867	LRRC32,UVRAG
rs2155219	cellular response to tumor necrosis factor	KLF2	positive regulation of vascular endothelial growth factor receptor signaling pathway	ARNT	867	LRRC32,UVRAG
rs2155219	cellular response to tumor necrosis factor	KLF2	immune system process	IRF1	867	LRRC32,UVRAG
rs2310173	positive regulation of type I interferon production	IRF5	regulation of Wnt signaling pathway	HNF1B	875	MAP4K4
rs2310173	positive regulation of cysteine-type endopeptidase activity involved in apoptotic process	HSF1	epithelial cell proliferation	HNF1B	875	MAP4K4
rs2310173	positive regulation of cysteine-type endopeptidase activity involved in apoptotic process	HSF1	regulation of Wnt signaling pathway	HNF1B	875	MAP4K4
rs2310173	positive regulation of cysteine-type endopeptidase activity involved in apoptotic process	HSF1	Notch signaling pathway	HNF1B	875	MAP4K4
rs2310173	positive regulation of apoptotic process	IRF5	epithelial cell proliferation	HNF1B	875	MAP4K4
rs2310173	positive regulation of apoptotic process	IRF5	regulation of Wnt signaling pathway	HNF1B	875	MAP4K4
rs2310173	positive regulation of apoptotic process	IRF5	Notch signaling pathway	HNF1B	875	MAP4K4
rs2310173	positive regulation of tyrosine phosphorylation of STAT protein	HSF1	epithelial cell proliferation	HNF1B	875	MAP4K4
rs2310173	positive regulation of tyrosine phosphorylation of STAT protein	HSF1	regulation of Wnt signaling pathway	HNF1B	875	MAP4K4
rs2310173	positive regulation of tyrosine phosphorylation of STAT protein	HSF1	Notch signaling pathway	HNF1B	875	MAP4K4
rs2310173	response to cytokine	REL	epithelial cell proliferation	HNF1B	875	MAP4K4
rs2310173	response to cytokine	REL	regulation of Wnt signaling pathway	HNF1B	875	MAP4K4
rs2310173	response to cytokine	REL	Notch signaling pathway	HNF1B	875	MAP4K4
rs2310173	positive regulation of type I interferon production	IRF5	Notch signaling pathway	HNF1B	875	MAP4K4
rs2310173	myeloid dendritic cell differentiation	IRF4	epithelial cell proliferation	HNF1B	875	MAP4K4
rs2310173	myeloid dendritic cell differentiation	IRF4	regulation of Wnt signaling pathway	HNF1B	875	MAP4K4
rs2310173	myeloid dendritic cell differentiation	IRF4	Notch signaling pathway	HNF1B	875	MAP4K4
rs2310173	myeloid dendritic cell differentiation	IRF4	Notch signaling pathway	TBX2	875	MAP4K4
rs2310173	myeloid dendritic cell differentiation	SPI1	Notch signaling pathway	HNF1B	875	MAP4K4
rs2310173	myeloid dendritic cell differentiation	SPI1	Notch signaling pathway	TBX2	875	MAP4K4
rs2310173	response to peptide hormone	STAT6	epithelial cell proliferation	HNF1B	875	MAP4K4
rs2310173	response to peptide hormone	STAT6	regulation of Wnt signaling pathway	HNF1B	875	MAP4K4
rs2310173	response to peptide hormone	STAT6	Notch signaling pathway	HNF1B	875	MAP4K4
rs2310173	cellular response to lipopolysaccharide	HSF1	epithelial cell proliferation	HNF1B	875	MAP4K4
rs2310173	cellular response to lipopolysaccharide	HSF1	regulation of Wnt signaling pathway	HNF1B	875	MAP4K4
rs2310173	cellular response to lipopolysaccharide	HSF1	Notch signaling pathway	HNF1B	875	MAP4K4
rs2310173	cellular response to lipopolysaccharide	HSF1	Notch signaling pathway	TBX2	875	MAP4K4
rs2310173	cellular response to lipopolysaccharide	IRF8	Notch signaling pathway	HNF1B	875	MAP4K4
rs2310173	cellular response to lipopolysaccharide	IRF8	Notch signaling pathway	TBX2	875	MAP4K4
rs2310173	response to nutrient	HSF1	epithelial cell proliferation	HNF1B	875	MAP4K4
rs2310173	response to nutrient	HSF1	regulation of Wnt signaling pathway	HNF1B	875	MAP4K4
rs2310173	response to nutrient	HSF1	Notch signaling pathway	HNF1B	875	MAP4K4
rs2310173	T cell activation	IRF4	epithelial cell proliferation	HNF1B	875	MAP4K4
rs2310173	T cell activation	IRF4	regulation of Wnt signaling pathway	HNF1B	875	MAP4K4
rs2310173	T cell activation	IRF4	Notch signaling pathway	HNF1B	875	MAP4K4
rs2310173	positive regulation of type I interferon production	IRF5	epithelial cell proliferation	HNF1B	875	MAP4K4
rs3024495	negative regulation of apoptotic process	GLI3	response to virus	TBX21	787	RASSF5,PFKFB2,MAPKAPK2,PIGR
rs3024495	negative regulation of apoptotic process	GLI3	response to virus	GATA3	787	RASSF5,PFKFB2,MAPKAPK2,PIGR
rs3024495	negative regulation of apoptotic process	LEF1	response to virus	TBX21	787	RASSF5,PFKFB2,MAPKAPK2,PIGR
rs3024495	negative regulation of apoptotic process	LEF1	response to virus	GATA3	787	RASSF5,PFKFB2,MAPKAPK2,PIGR
rs3024495	wound healing	ELK3	Notch signaling pathway	SIX1	787	RASSF5,PFKFB2,MAPKAPK2,PIGR
rs3024495	wound healing	ELK3	Notch signaling pathway	TBX2	787	RASSF5,PFKFB2,MAPKAPK2,PIGR
rs3024495	wound healing	GLI3	Notch signaling pathway	SIX1	787	RASSF5,PFKFB2,MAPKAPK2,PIGR
rs3024495	wound healing	GLI3	Notch signaling pathway	TBX2	787	RASSF5,PFKFB2,MAPKAPK2,PIGR
rs3024495	myeloid dendritic cell differentiation	IRF4	Notch signaling pathway	HNF1B	787	RASSF5,PFKFB2,MAPKAPK2,PIGR
rs3024495	myeloid dendritic cell differentiation	IRF4	Notch signaling pathway	TBX2	787	RASSF5,PFKFB2,MAPKAPK2,PIGR
rs3024495	myeloid dendritic cell differentiation	SPI1	Notch signaling pathway	HNF1B	787	RASSF5,PFKFB2,MAPKAPK2,PIGR
rs3024495	myeloid dendritic cell differentiation	SPI1	Notch signaling pathway	TBX2	787	RASSF5,PFKFB2,MAPKAPK2,PIGR
rs3024495	cellular response to lipopolysaccharide	HSF1	Notch signaling pathway	HNF1B	787	RASSF5,PFKFB2,MAPKAPK2,PIGR
rs3024495	cellular response to lipopolysaccharide	HSF1	Notch signaling pathway	TBX2	787	RASSF5,PFKFB2,MAPKAPK2,PIGR
rs3024495	cellular response to lipopolysaccharide	IRF8	Notch signaling pathway	HNF1B	787	RASSF5,PFKFB2,MAPKAPK2,PIGR
rs3024495	cellular response to lipopolysaccharide	IRF8	Notch signaling pathway	TBX2	787	RASSF5,PFKFB2,MAPKAPK2,PIGR
rs3024495	immune response	IRF8	Notch signaling pathway	TBX2	787	RASSF5,PFKFB2,MAPKAPK2,PIGR
rs3024495	immune response	IRF8	Notch signaling pathway	NR1H4	787	RASSF5,PFKFB2,MAPKAPK2,PIGR
rs3024495	immune response	TCF7	Notch signaling pathway	TBX2	787	RASSF5,PFKFB2,MAPKAPK2,PIGR
rs3024495	immune response	TCF7	Notch signaling pathway	NR1H4	787	RASSF5,PFKFB2,MAPKAPK2,PIGR
rs3024495	cellular defense response	VEZF1	interleukin-1-mediated signaling pathway	EGR1	787	RASSF5,PFKFB2,MAPKAPK2,PIGR
rs3024495	cellular defense response	VEZF1	response to retinoic acid	TBX2	787	RASSF5,PFKFB2,MAPKAPK2,PIGR
rs3024495	cellular defense response	VEZF1	negative regulation of cell differentiation	TBX1	787	RASSF5,PFKFB2,MAPKAPK2,PIGR
rs3024495	cellular defense response	VEZF1	determination of left/right symmetry	TBX1	787	RASSF5,PFKFB2,MAPKAPK2,PIGR
rs3024495	cellular defense response	VEZF1	negative regulation of cell migration	TBX5	787	RASSF5,PFKFB2,MAPKAPK2,PIGR
rs3024495	cellular defense response	VEZF1	Notch signaling pathway	TBX2	787	RASSF5,PFKFB2,MAPKAPK2,PIGR
rs3024495	cellular defense response	VEZF1	negative regulation of interleukin-2 production	TBX21	787	RASSF5,PFKFB2,MAPKAPK2,PIGR
rs3024495	cellular defense response	VEZF1	response to virus	TBX21	787	RASSF5,PFKFB2,MAPKAPK2,PIGR
rs3024495	cellular defense response	VEZF1	positive regulation of MAPK cascade	TBX1	787	RASSF5,PFKFB2,MAPKAPK2,PIGR
rs3024495	immune response	IRF8	interleukin-1-mediated signaling pathway	EGR1	787	RASSF5,PFKFB2,MAPKAPK2,PIGR
rs3024495	immune response	IRF8	response to retinoic acid	TBX2	787	RASSF5,PFKFB2,MAPKAPK2,PIGR
rs3024495	immune response	IRF8	negative regulation of cell differentiation	TBX1	787	RASSF5,PFKFB2,MAPKAPK2,PIGR
rs3024495	immune response	IRF8	determination of left/right symmetry	TBX1	787	RASSF5,PFKFB2,MAPKAPK2,PIGR
rs3024495	immune response	IRF8	negative regulation of cell migration	TBX5	787	RASSF5,PFKFB2,MAPKAPK2,PIGR
rs3024495	immune response	IRF8	negative regulation of interleukin-2 production	TBX21	787	RASSF5,PFKFB2,MAPKAPK2,PIGR
rs3024495	immune response	IRF8	response to virus	TBX21	787	RASSF5,PFKFB2,MAPKAPK2,PIGR
rs3024495	immune response	IRF8	positive regulation of MAPK cascade	TBX1	787	RASSF5,PFKFB2,MAPKAPK2,PIGR
rs3024495	negative regulation of apoptotic process	GLI3	interleukin-1-mediated signaling pathway	EGR1	787	RASSF5,PFKFB2,MAPKAPK2,PIGR
rs3024495	negative regulation of apoptotic process	GLI3	response to retinoic acid	TBX2	787	RASSF5,PFKFB2,MAPKAPK2,PIGR
rs3024495	negative regulation of apoptotic process	GLI3	negative regulation of cell differentiation	TBX1	787	RASSF5,PFKFB2,MAPKAPK2,PIGR
rs3024495	negative regulation of apoptotic process	GLI3	determination of left/right symmetry	TBX1	787	RASSF5,PFKFB2,MAPKAPK2,PIGR
rs3024495	negative regulation of apoptotic process	GLI3	negative regulation of cell migration	TBX5	787	RASSF5,PFKFB2,MAPKAPK2,PIGR
rs3024495	negative regulation of apoptotic process	GLI3	Notch signaling pathway	TBX2	787	RASSF5,PFKFB2,MAPKAPK2,PIGR
rs3024495	negative regulation of apoptotic process	GLI3	Notch signaling pathway	HNF1B	787	RASSF5,PFKFB2,MAPKAPK2,PIGR
rs3024495	negative regulation of apoptotic process	POU4F1	Notch signaling pathway	TBX2	787	RASSF5,PFKFB2,MAPKAPK2,PIGR
rs3024495	negative regulation of apoptotic process	POU4F1	Notch signaling pathway	HNF1B	787	RASSF5,PFKFB2,MAPKAPK2,PIGR
rs3024495	negative regulation of apoptotic process	GLI3	negative regulation of interleukin-2 production	TBX21	787	RASSF5,PFKFB2,MAPKAPK2,PIGR
rs3024495	negative regulation of apoptotic process	GLI3	positive regulation of MAPK cascade	TBX1	787	RASSF5,PFKFB2,MAPKAPK2,PIGR
rs3024495	myeloid dendritic cell differentiation	IRF4	interleukin-1-mediated signaling pathway	EGR1	787	RASSF5,PFKFB2,MAPKAPK2,PIGR
rs3024495	myeloid dendritic cell differentiation	IRF4	response to retinoic acid	TBX2	787	RASSF5,PFKFB2,MAPKAPK2,PIGR
rs3024495	myeloid dendritic cell differentiation	IRF4	negative regulation of cell differentiation	TBX1	787	RASSF5,PFKFB2,MAPKAPK2,PIGR
rs3024495	myeloid dendritic cell differentiation	IRF4	determination of left/right symmetry	TBX1	787	RASSF5,PFKFB2,MAPKAPK2,PIGR
rs3024495	myeloid dendritic cell differentiation	IRF4	negative regulation of cell migration	TBX5	787	RASSF5,PFKFB2,MAPKAPK2,PIGR
rs3024495	myeloid dendritic cell differentiation	IRF4	negative regulation of interleukin-2 production	TBX21	787	RASSF5,PFKFB2,MAPKAPK2,PIGR
rs3024495	myeloid dendritic cell differentiation	IRF4	response to virus	TBX21	787	RASSF5,PFKFB2,MAPKAPK2,PIGR
rs3024495	myeloid dendritic cell differentiation	IRF4	positive regulation of MAPK cascade	TBX1	787	RASSF5,PFKFB2,MAPKAPK2,PIGR
rs3024495	positive regulation of interleukin-2 production	IRF4	interleukin-1-mediated signaling pathway	EGR1	787	RASSF5,PFKFB2,MAPKAPK2,PIGR
rs3024495	positive regulation of interleukin-2 production	IRF4	response to retinoic acid	TBX2	787	RASSF5,PFKFB2,MAPKAPK2,PIGR
rs3024495	positive regulation of interleukin-2 production	IRF4	negative regulation of cell differentiation	TBX1	787	RASSF5,PFKFB2,MAPKAPK2,PIGR
rs3024495	positive regulation of interleukin-2 production	IRF4	determination of left/right symmetry	TBX1	787	RASSF5,PFKFB2,MAPKAPK2,PIGR
rs3024495	positive regulation of interleukin-2 production	IRF4	negative regulation of cell migration	TBX5	787	RASSF5,PFKFB2,MAPKAPK2,PIGR
rs3024495	positive regulation of interleukin-2 production	IRF4	Notch signaling pathway	TBX2	787	RASSF5,PFKFB2,MAPKAPK2,PIGR
rs3024495	positive regulation of interleukin-2 production	IRF4	negative regulation of interleukin-2 production	TBX21	787	RASSF5,PFKFB2,MAPKAPK2,PIGR
rs3024495	positive regulation of interleukin-2 production	IRF4	response to virus	TBX21	787	RASSF5,PFKFB2,MAPKAPK2,PIGR
rs3024495	positive regulation of interleukin-2 production	IRF4	positive regulation of MAPK cascade	TBX1	787	RASSF5,PFKFB2,MAPKAPK2,PIGR
rs3024495	positive regulation of endothelial cell differentiation	VEZF1	interleukin-1-mediated signaling pathway	EGR1	787	RASSF5,PFKFB2,MAPKAPK2,PIGR
rs3024495	positive regulation of endothelial cell differentiation	VEZF1	response to retinoic acid	TBX2	787	RASSF5,PFKFB2,MAPKAPK2,PIGR
rs3024495	positive regulation of endothelial cell differentiation	VEZF1	negative regulation of cell differentiation	TBX1	787	RASSF5,PFKFB2,MAPKAPK2,PIGR
rs3024495	positive regulation of endothelial cell differentiation	VEZF1	determination of left/right symmetry	TBX1	787	RASSF5,PFKFB2,MAPKAPK2,PIGR
rs3024495	positive regulation of endothelial cell differentiation	VEZF1	negative regulation of cell migration	TBX5	787	RASSF5,PFKFB2,MAPKAPK2,PIGR
rs3024495	positive regulation of endothelial cell differentiation	VEZF1	Notch signaling pathway	TBX2	787	RASSF5,PFKFB2,MAPKAPK2,PIGR
rs3024495	positive regulation of endothelial cell differentiation	VEZF1	negative regulation of interleukin-2 production	TBX21	787	RASSF5,PFKFB2,MAPKAPK2,PIGR
rs3024495	positive regulation of endothelial cell differentiation	VEZF1	response to virus	TBX21	787	RASSF5,PFKFB2,MAPKAPK2,PIGR
rs3024495	positive regulation of endothelial cell differentiation	VEZF1	positive regulation of MAPK cascade	TBX1	787	RASSF5,PFKFB2,MAPKAPK2,PIGR
rs3024495	wound healing	GLI3	interleukin-1-mediated signaling pathway	EGR1	787	RASSF5,PFKFB2,MAPKAPK2,PIGR
rs3024495	wound healing	GLI3	response to retinoic acid	TBX2	787	RASSF5,PFKFB2,MAPKAPK2,PIGR
rs3024495	wound healing	GLI3	negative regulation of cell differentiation	TBX1	787	RASSF5,PFKFB2,MAPKAPK2,PIGR
rs3024495	wound healing	GLI3	determination of left/right symmetry	TBX1	787	RASSF5,PFKFB2,MAPKAPK2,PIGR
rs3024495	wound healing	GLI3	negative regulation of cell migration	TBX5	787	RASSF5,PFKFB2,MAPKAPK2,PIGR
rs3024495	wound healing	GLI3	negative regulation of interleukin-2 production	TBX21	787	RASSF5,PFKFB2,MAPKAPK2,PIGR
rs3024495	wound healing	GLI3	response to virus	TBX21	787	RASSF5,PFKFB2,MAPKAPK2,PIGR
rs3024495	wound healing	GLI3	positive regulation of MAPK cascade	TBX1	787	RASSF5,PFKFB2,MAPKAPK2,PIGR
rs3024495	cellular response to mechanical stimulus	IRF1	interleukin-1-mediated signaling pathway	EGR1	787	RASSF5,PFKFB2,MAPKAPK2,PIGR
rs3024495	cellular response to mechanical stimulus	IRF1	response to retinoic acid	TBX2	787	RASSF5,PFKFB2,MAPKAPK2,PIGR
rs3024495	cellular response to mechanical stimulus	IRF1	negative regulation of cell differentiation	TBX1	787	RASSF5,PFKFB2,MAPKAPK2,PIGR
rs3024495	cellular response to mechanical stimulus	IRF1	determination of left/right symmetry	TBX1	787	RASSF5,PFKFB2,MAPKAPK2,PIGR
rs3024495	cellular response to mechanical stimulus	IRF1	negative regulation of cell migration	TBX5	787	RASSF5,PFKFB2,MAPKAPK2,PIGR
rs3024495	cellular response to mechanical stimulus	IRF1	Notch signaling pathway	TBX2	787	RASSF5,PFKFB2,MAPKAPK2,PIGR
rs3024495	cellular response to mechanical stimulus	IRF1	negative regulation of interleukin-2 production	TBX21	787	RASSF5,PFKFB2,MAPKAPK2,PIGR
rs3024495	cellular response to mechanical stimulus	IRF1	response to virus	TBX21	787	RASSF5,PFKFB2,MAPKAPK2,PIGR
rs3024495	cellular response to mechanical stimulus	IRF1	positive regulation of MAPK cascade	TBX1	787	RASSF5,PFKFB2,MAPKAPK2,PIGR
rs3024495	phagocytosis	IRF8	interleukin-1-mediated signaling pathway	EGR1	787	RASSF5,PFKFB2,MAPKAPK2,PIGR
rs3024495	phagocytosis	IRF8	response to retinoic acid	TBX2	787	RASSF5,PFKFB2,MAPKAPK2,PIGR
rs3024495	phagocytosis	IRF8	negative regulation of cell differentiation	TBX1	787	RASSF5,PFKFB2,MAPKAPK2,PIGR
rs3024495	phagocytosis	IRF8	determination of left/right symmetry	TBX1	787	RASSF5,PFKFB2,MAPKAPK2,PIGR
rs3024495	phagocytosis	IRF8	negative regulation of cell migration	TBX5	787	RASSF5,PFKFB2,MAPKAPK2,PIGR
rs3024495	phagocytosis	IRF8	Notch signaling pathway	TBX2	787	RASSF5,PFKFB2,MAPKAPK2,PIGR
rs3024495	phagocytosis	IRF8	negative regulation of interleukin-2 production	TBX21	787	RASSF5,PFKFB2,MAPKAPK2,PIGR
rs3024495	phagocytosis	IRF8	response to virus	TBX21	787	RASSF5,PFKFB2,MAPKAPK2,PIGR
rs3024495	phagocytosis	IRF8	positive regulation of MAPK cascade	TBX1	787	RASSF5,PFKFB2,MAPKAPK2,PIGR
rs3024495	cellular response to lipopolysaccharide	IRF8	interleukin-1-mediated signaling pathway	EGR1	787	RASSF5,PFKFB2,MAPKAPK2,PIGR
rs3024495	cellular response to lipopolysaccharide	IRF8	response to retinoic acid	TBX2	787	RASSF5,PFKFB2,MAPKAPK2,PIGR
rs3024495	cellular response to lipopolysaccharide	IRF8	negative regulation of cell differentiation	TBX1	787	RASSF5,PFKFB2,MAPKAPK2,PIGR
rs3024495	cellular response to lipopolysaccharide	IRF8	determination of left/right symmetry	TBX1	787	RASSF5,PFKFB2,MAPKAPK2,PIGR
rs3024495	cellular response to lipopolysaccharide	IRF8	negative regulation of cell migration	TBX5	787	RASSF5,PFKFB2,MAPKAPK2,PIGR
rs3024495	cellular response to lipopolysaccharide	IRF8	negative regulation of interleukin-2 production	TBX21	787	RASSF5,PFKFB2,MAPKAPK2,PIGR
rs3024495	cellular response to lipopolysaccharide	IRF8	response to virus	TBX21	787	RASSF5,PFKFB2,MAPKAPK2,PIGR
rs3024495	cellular response to lipopolysaccharide	IRF8	positive regulation of MAPK cascade	TBX1	787	RASSF5,PFKFB2,MAPKAPK2,PIGR
rs3024495	autophagy	IRF8	interleukin-1-mediated signaling pathway	EGR1	787	RASSF5,PFKFB2,MAPKAPK2,PIGR
rs3024495	autophagy	IRF8	response to retinoic acid	TBX2	787	RASSF5,PFKFB2,MAPKAPK2,PIGR
rs3024495	autophagy	IRF8	negative regulation of cell differentiation	TBX1	787	RASSF5,PFKFB2,MAPKAPK2,PIGR
rs3024495	autophagy	IRF8	determination of left/right symmetry	TBX1	787	RASSF5,PFKFB2,MAPKAPK2,PIGR
rs3024495	autophagy	IRF8	negative regulation of cell migration	TBX5	787	RASSF5,PFKFB2,MAPKAPK2,PIGR
rs3024495	autophagy	IRF8	Notch signaling pathway	TBX2	787	RASSF5,PFKFB2,MAPKAPK2,PIGR
rs3024495	autophagy	IRF8	negative regulation of interleukin-2 production	TBX21	787	RASSF5,PFKFB2,MAPKAPK2,PIGR
rs3024495	autophagy	IRF8	response to virus	TBX21	787	RASSF5,PFKFB2,MAPKAPK2,PIGR
rs3024495	autophagy	IRF8	positive regulation of MAPK cascade	TBX1	787	RASSF5,PFKFB2,MAPKAPK2,PIGR
rs3024505	positive regulation of endothelial cell differentiation	VEZF1	wound healing	GLI3	348	PFKFB2
rs3024505	cellular response to lipopolysaccharide	NR1H3	wound healing	GLI3	348	PFKFB2
rs3024505	interleukin-1-mediated signaling pathway	EGR1	wound healing	GLI3	348	PFKFB2
rs3024505	positive regulation of interleukin-1 beta production	EGR1	wound healing	GLI3	348	PFKFB2
rs3024505	negative regulation of macrophage activation	NR1H3	wound healing	GLI3	348	PFKFB2
rs3024505	negative regulation of macrophage derived foam cell differentiation	NR1H3	wound healing	GLI3	348	PFKFB2
rs3024505	intracellular receptor signaling pathway	NR1H3	wound healing	GLI3	348	PFKFB2
rs3024505	hormone-mediated signaling pathway	NR1H3	wound healing	GLI3	348	PFKFB2
rs3024505	cellular defense response	VEZF1	wound healing	GLI3	348	PFKFB2
rs3024505	negative regulation of proteolysis	NR1H3	wound healing	GLI3	348	PFKFB2
rs3024505	positive regulation of toll-like receptor 4 signaling pathway	NR1H3	wound healing	GLI3	348	PFKFB2
rs477515	cellular response to epidermal growth factor stimulus	SNAI2	cytokine production	NFATC1	294	HLA-DPA1,AGER,HLA-DRA,HLA-DQB1,HLA-DQA2,HLA-DQA1,HLA-DQB2,FKBPL,HLA-DRB5,HLA-DRB1,C4A,HLA-DPB1,HSPA1B,NOTCH4
rs477515	negative regulation of canonical Wnt signaling pathway	SNAI2	cytokine production	NFATC1	294	HLA-DPA1,AGER,HLA-DRA,HLA-DQB1,HLA-DQA2,HLA-DQA1,HLA-DQB2,FKBPL,HLA-DRB5,HLA-DRB1,C4A,HLA-DPB1,HSPA1B,NOTCH4
rs477515	Notch signaling pathway	SNAI2	cytokine production	NFATC1	294	HLA-DPA1,AGER,HLA-DRA,HLA-DQB1,HLA-DQA2,HLA-DQA1,HLA-DQB2,FKBPL,HLA-DRB5,HLA-DRB1,C4A,HLA-DPB1,HSPA1B,NOTCH4
rs477515	cellular response to tumor necrosis factor	MYOD1	cytokine production	NFATC1	294	HLA-DPA1,AGER,HLA-DRA,HLA-DQB1,HLA-DQA2,HLA-DQA1,HLA-DQB2,FKBPL,HLA-DRB5,HLA-DRB1,C4A,HLA-DPB1,HSPA1B,NOTCH4
rs477515	positive regulation of cell migration	SNAI2	cytokine production	NFATC1	294	HLA-DPA1,AGER,HLA-DRA,HLA-DQB1,HLA-DQA2,HLA-DQA1,HLA-DQB2,FKBPL,HLA-DRB5,HLA-DRB1,C4A,HLA-DPB1,HSPA1B,NOTCH4
rs559928	epidermal growth factor receptor signaling pathway	SOX9	macrophage differentiation	CEBPA	258	CCDC88B,TRPT1,RPS6KA4
rs559928	epidermal growth factor receptor signaling pathway	SOX9	response to starvation	DDIT3	258	CCDC88B,TRPT1,RPS6KA4
rs559928	epidermal growth factor receptor signaling pathway	SOX9	cellular response to virus	ATF2	258	CCDC88B,TRPT1,RPS6KA4
rs559928	epidermal growth factor receptor signaling pathway	SOX9	hippo signaling	TEAD1	258	CCDC88B,TRPT1,RPS6KA4
rs559928	epidermal growth factor receptor signaling pathway	SOX9	hippo signaling	TEAD4	258	CCDC88B,TRPT1,RPS6KA4
rs559928	epidermal growth factor receptor signaling pathway	SOX9	hippo signaling	TEAD2	258	CCDC88B,TRPT1,RPS6KA4
rs559928	epidermal growth factor receptor signaling pathway	SOX9	BMP signaling pathway	ATF2	258	CCDC88B,TRPT1,RPS6KA4
rs559928	epidermal growth factor receptor signaling pathway	SOX9	positive regulation of inflammatory response	CEBPA	258	CCDC88B,TRPT1,RPS6KA4
rs559928	epidermal growth factor receptor signaling pathway	SOX9	positive regulation of macrophage activation	CEBPA	258	CCDC88B,TRPT1,RPS6KA4
rs559928	cellular response to interleukin-1	SOX9	macrophage differentiation	CEBPA	258	CCDC88B,TRPT1,RPS6KA4
rs559928	cellular response to interleukin-1	SOX9	response to starvation	DDIT3	258	CCDC88B,TRPT1,RPS6KA4
rs559928	cellular response to interleukin-1	SOX9	cellular response to virus	ATF2	258	CCDC88B,TRPT1,RPS6KA4
rs559928	cellular response to interleukin-1	SOX9	hippo signaling	TEAD1	258	CCDC88B,TRPT1,RPS6KA4
rs559928	cellular response to interleukin-1	SOX9	hippo signaling	TEAD4	258	CCDC88B,TRPT1,RPS6KA4
rs559928	cellular response to interleukin-1	SOX9	hippo signaling	TEAD2	258	CCDC88B,TRPT1,RPS6KA4
rs559928	cellular response to interleukin-1	SOX9	BMP signaling pathway	ATF2	258	CCDC88B,TRPT1,RPS6KA4
rs559928	cellular response to interleukin-1	SOX9	positive regulation of inflammatory response	CEBPA	258	CCDC88B,TRPT1,RPS6KA4
rs559928	cellular response to interleukin-1	SOX9	positive regulation of macrophage activation	CEBPA	258	CCDC88B,TRPT1,RPS6KA4
rs559928	cellular response to mechanical stimulus	SOX9	macrophage differentiation	CEBPA	258	CCDC88B,TRPT1,RPS6KA4
rs559928	cellular response to mechanical stimulus	SOX9	response to starvation	DDIT3	258	CCDC88B,TRPT1,RPS6KA4
rs559928	cellular response to mechanical stimulus	SOX9	cellular response to virus	ATF2	258	CCDC88B,TRPT1,RPS6KA4
rs559928	cellular response to mechanical stimulus	SOX9	hippo signaling	TEAD1	258	CCDC88B,TRPT1,RPS6KA4
rs559928	cellular response to mechanical stimulus	SOX9	hippo signaling	TEAD4	258	CCDC88B,TRPT1,RPS6KA4
rs559928	cellular response to mechanical stimulus	SOX9	hippo signaling	TEAD2	258	CCDC88B,TRPT1,RPS6KA4
rs559928	cellular response to mechanical stimulus	SOX9	BMP signaling pathway	ATF2	258	CCDC88B,TRPT1,RPS6KA4
rs559928	cellular response to mechanical stimulus	SOX9	positive regulation of inflammatory response	CEBPA	258	CCDC88B,TRPT1,RPS6KA4
rs559928	cellular response to mechanical stimulus	SOX9	positive regulation of macrophage activation	CEBPA	258	CCDC88B,TRPT1,RPS6KA4
rs559928	extracellular matrix organization	SOX9	macrophage differentiation	CEBPA	258	CCDC88B,TRPT1,RPS6KA4
rs559928	extracellular matrix organization	SOX9	response to starvation	DDIT3	258	CCDC88B,TRPT1,RPS6KA4
rs559928	extracellular matrix organization	SOX9	cellular response to virus	ATF2	258	CCDC88B,TRPT1,RPS6KA4
rs559928	extracellular matrix organization	SOX9	hippo signaling	TEAD1	258	CCDC88B,TRPT1,RPS6KA4
rs559928	extracellular matrix organization	SOX9	hippo signaling	TEAD4	258	CCDC88B,TRPT1,RPS6KA4
rs559928	extracellular matrix organization	SOX9	hippo signaling	TEAD2	258	CCDC88B,TRPT1,RPS6KA4
rs559928	extracellular matrix organization	SOX9	BMP signaling pathway	ATF2	258	CCDC88B,TRPT1,RPS6KA4
rs559928	extracellular matrix organization	SOX9	positive regulation of inflammatory response	CEBPA	258	CCDC88B,TRPT1,RPS6KA4
rs559928	extracellular matrix organization	SOX9	positive regulation of macrophage activation	CEBPA	258	CCDC88B,TRPT1,RPS6KA4
rs559928	negative regulation of apoptotic process	SOX9	macrophage differentiation	CEBPA	258	CCDC88B,TRPT1,RPS6KA4
rs559928	negative regulation of apoptotic process	SOX10	macrophage differentiation	CEBPA	258	CCDC88B,TRPT1,RPS6KA4
rs559928	negative regulation of apoptotic process	SOX8	macrophage differentiation	CEBPA	258	CCDC88B,TRPT1,RPS6KA4
rs559928	negative regulation of apoptotic process	SOX9	response to starvation	DDIT3	258	CCDC88B,TRPT1,RPS6KA4
rs559928	negative regulation of apoptotic process	SOX10	response to starvation	DDIT3	258	CCDC88B,TRPT1,RPS6KA4
rs559928	negative regulation of apoptotic process	SOX8	response to starvation	DDIT3	258	CCDC88B,TRPT1,RPS6KA4
rs559928	negative regulation of apoptotic process	SOX9	cellular response to virus	ATF2	258	CCDC88B,TRPT1,RPS6KA4
rs559928	negative regulation of apoptotic process	SOX10	cellular response to virus	ATF2	258	CCDC88B,TRPT1,RPS6KA4
rs559928	negative regulation of apoptotic process	SOX8	cellular response to virus	ATF2	258	CCDC88B,TRPT1,RPS6KA4
rs559928	negative regulation of apoptotic process	SOX9	hippo signaling	TEAD1	258	CCDC88B,TRPT1,RPS6KA4
rs559928	negative regulation of apoptotic process	SOX9	hippo signaling	TEAD4	258	CCDC88B,TRPT1,RPS6KA4
rs559928	negative regulation of apoptotic process	SOX9	hippo signaling	TEAD2	258	CCDC88B,TRPT1,RPS6KA4
rs559928	negative regulation of apoptotic process	SOX10	hippo signaling	TEAD1	258	CCDC88B,TRPT1,RPS6KA4
rs559928	negative regulation of apoptotic process	SOX10	hippo signaling	TEAD4	258	CCDC88B,TRPT1,RPS6KA4
rs559928	negative regulation of apoptotic process	SOX10	hippo signaling	TEAD2	258	CCDC88B,TRPT1,RPS6KA4
rs559928	negative regulation of apoptotic process	SOX8	hippo signaling	TEAD1	258	CCDC88B,TRPT1,RPS6KA4
rs559928	negative regulation of apoptotic process	SOX8	hippo signaling	TEAD4	258	CCDC88B,TRPT1,RPS6KA4
rs559928	negative regulation of apoptotic process	SOX8	hippo signaling	TEAD2	258	CCDC88B,TRPT1,RPS6KA4
rs559928	negative regulation of apoptotic process	SOX9	BMP signaling pathway	ATF2	258	CCDC88B,TRPT1,RPS6KA4
rs559928	negative regulation of apoptotic process	SOX10	BMP signaling pathway	ATF2	258	CCDC88B,TRPT1,RPS6KA4
rs559928	negative regulation of apoptotic process	SOX8	BMP signaling pathway	ATF2	258	CCDC88B,TRPT1,RPS6KA4
rs559928	negative regulation of apoptotic process	SOX9	positive regulation of inflammatory response	CEBPA	258	CCDC88B,TRPT1,RPS6KA4
rs559928	negative regulation of apoptotic process	SOX10	positive regulation of inflammatory response	CEBPA	258	CCDC88B,TRPT1,RPS6KA4
rs559928	negative regulation of apoptotic process	SOX8	positive regulation of inflammatory response	CEBPA	258	CCDC88B,TRPT1,RPS6KA4
rs559928	negative regulation of apoptotic process	SOX9	positive regulation of macrophage activation	CEBPA	258	CCDC88B,TRPT1,RPS6KA4
rs559928	negative regulation of apoptotic process	SOX10	positive regulation of macrophage activation	CEBPA	258	CCDC88B,TRPT1,RPS6KA4
rs559928	negative regulation of apoptotic process	SOX8	positive regulation of macrophage activation	CEBPA	258	CCDC88B,TRPT1,RPS6KA4
rs559928	positive regulation of canonical Wnt signaling pathway	SOX4	macrophage differentiation	CEBPA	258	CCDC88B,TRPT1,RPS6KA4
rs559928	positive regulation of canonical Wnt signaling pathway	SOX4	response to starvation	DDIT3	258	CCDC88B,TRPT1,RPS6KA4
rs559928	positive regulation of canonical Wnt signaling pathway	SOX4	cellular response to virus	ATF2	258	CCDC88B,TRPT1,RPS6KA4
rs559928	positive regulation of canonical Wnt signaling pathway	SOX4	hippo signaling	TEAD1	258	CCDC88B,TRPT1,RPS6KA4
rs559928	positive regulation of canonical Wnt signaling pathway	SOX4	hippo signaling	TEAD4	258	CCDC88B,TRPT1,RPS6KA4
rs559928	positive regulation of canonical Wnt signaling pathway	SOX4	hippo signaling	TEAD2	258	CCDC88B,TRPT1,RPS6KA4
rs559928	positive regulation of canonical Wnt signaling pathway	SOX4	BMP signaling pathway	ATF2	258	CCDC88B,TRPT1,RPS6KA4
rs559928	positive regulation of canonical Wnt signaling pathway	SOX4	positive regulation of inflammatory response	CEBPA	258	CCDC88B,TRPT1,RPS6KA4
rs559928	positive regulation of canonical Wnt signaling pathway	SOX4	positive regulation of macrophage activation	CEBPA	258	CCDC88B,TRPT1,RPS6KA4
rs559928	epithelial to mesenchymal transition	SOX9	macrophage differentiation	CEBPA	258	CCDC88B,TRPT1,RPS6KA4
rs559928	epithelial to mesenchymal transition	SOX9	response to starvation	DDIT3	258	CCDC88B,TRPT1,RPS6KA4
rs559928	epithelial to mesenchymal transition	SOX9	cellular response to virus	ATF2	258	CCDC88B,TRPT1,RPS6KA4
rs559928	epithelial to mesenchymal transition	SOX9	hippo signaling	TEAD1	258	CCDC88B,TRPT1,RPS6KA4
rs559928	epithelial to mesenchymal transition	SOX9	hippo signaling	TEAD4	258	CCDC88B,TRPT1,RPS6KA4
rs559928	epithelial to mesenchymal transition	SOX9	hippo signaling	TEAD2	258	CCDC88B,TRPT1,RPS6KA4
rs559928	epithelial to mesenchymal transition	SOX9	BMP signaling pathway	ATF2	258	CCDC88B,TRPT1,RPS6KA4
rs559928	epithelial to mesenchymal transition	SOX9	positive regulation of inflammatory response	CEBPA	258	CCDC88B,TRPT1,RPS6KA4
rs559928	epithelial to mesenchymal transition	SOX9	positive regulation of macrophage activation	CEBPA	258	CCDC88B,TRPT1,RPS6KA4
rs559928	ERK1 and ERK2 cascade	SOX9	macrophage differentiation	CEBPA	258	CCDC88B,TRPT1,RPS6KA4
rs559928	ERK1 and ERK2 cascade	SOX9	response to starvation	DDIT3	258	CCDC88B,TRPT1,RPS6KA4
rs559928	ERK1 and ERK2 cascade	SOX9	cellular response to virus	ATF2	258	CCDC88B,TRPT1,RPS6KA4
rs559928	ERK1 and ERK2 cascade	SOX9	hippo signaling	TEAD1	258	CCDC88B,TRPT1,RPS6KA4
rs559928	ERK1 and ERK2 cascade	SOX9	hippo signaling	TEAD4	258	CCDC88B,TRPT1,RPS6KA4
rs559928	ERK1 and ERK2 cascade	SOX9	hippo signaling	TEAD2	258	CCDC88B,TRPT1,RPS6KA4
rs559928	ERK1 and ERK2 cascade	SOX9	BMP signaling pathway	ATF2	258	CCDC88B,TRPT1,RPS6KA4
rs559928	ERK1 and ERK2 cascade	SOX9	positive regulation of inflammatory response	CEBPA	258	CCDC88B,TRPT1,RPS6KA4
rs559928	ERK1 and ERK2 cascade	SOX9	positive regulation of macrophage activation	CEBPA	258	CCDC88B,TRPT1,RPS6KA4
rs559928	cAMP-mediated signaling	SOX9	macrophage differentiation	CEBPA	258	CCDC88B,TRPT1,RPS6KA4
rs559928	cAMP-mediated signaling	SOX9	response to starvation	DDIT3	258	CCDC88B,TRPT1,RPS6KA4
rs559928	cAMP-mediated signaling	SOX9	cellular response to virus	ATF2	258	CCDC88B,TRPT1,RPS6KA4
rs559928	cAMP-mediated signaling	SOX9	hippo signaling	TEAD1	258	CCDC88B,TRPT1,RPS6KA4
rs559928	cAMP-mediated signaling	SOX9	hippo signaling	TEAD4	258	CCDC88B,TRPT1,RPS6KA4
rs559928	cAMP-mediated signaling	SOX9	hippo signaling	TEAD2	258	CCDC88B,TRPT1,RPS6KA4
rs559928	cAMP-mediated signaling	SOX9	BMP signaling pathway	ATF2	258	CCDC88B,TRPT1,RPS6KA4
rs559928	cAMP-mediated signaling	SOX9	positive regulation of inflammatory response	CEBPA	258	CCDC88B,TRPT1,RPS6KA4
rs559928	cAMP-mediated signaling	SOX9	positive regulation of macrophage activation	CEBPA	258	CCDC88B,TRPT1,RPS6KA4
rs6426833	response to progesterone	FOSB	sensory perception of pain	HOXB8	578	OTUD3
rs6426833	cellular response to reactive oxygen species	JUN	sensory perception of pain	HOXB8	578	OTUD3
rs6426833	positive regulation of ERK1 and ERK2 cascade	JUN	sensory perception of pain	HOXB8	578	OTUD3
rs6426833	positive regulation of cell differentiation	JUNB	sensory perception of pain	HOXB8	578	OTUD3
rs6426833	response to mechanical stimulus	FOSB	sensory perception of pain	HOXB8	578	OTUD3
rs6426833	positive regulation of epithelial cell migration	JUN	sensory perception of pain	HOXB8	578	OTUD3
rs6426833	SMAD protein signal transduction	JUN	sensory perception of pain	HOXB8	578	OTUD3
rs6426833	positive regulation by host of viral transcription	JUN	sensory perception of pain	HOXB8	578	OTUD3
rs6451493	response to starvation	FOXK2	regulation of inflammatory response	BCL6	687	PRKAA1,PTGER4,CARD6
rs6451493	response to starvation	FOXK2	regulation of inflammatory response	NR1D2	687	PRKAA1,PTGER4,CARD6
rs6451493	wound healing	ELK3	Notch signaling pathway	SIX1	687	PRKAA1,PTGER4,CARD6
rs6451493	wound healing	ELK3	Notch signaling pathway	TBX2	687	PRKAA1,PTGER4,CARD6
rs6451493	wound healing	GLI3	Notch signaling pathway	SIX1	687	PRKAA1,PTGER4,CARD6
rs6451493	wound healing	GLI3	Notch signaling pathway	TBX2	687	PRKAA1,PTGER4,CARD6
rs6451493	wound healing	ELK3	response to wounding	POU5F1	687	PRKAA1,PTGER4,CARD6
rs6451493	wound healing	ELK3	immune response	CEBPG	687	PRKAA1,PTGER4,CARD6
rs6451493	wound healing	ELK3	hormone-mediated signaling pathway	NR1D2	687	PRKAA1,PTGER4,CARD6
rs6451493	wound healing	ELK3	B cell differentiation	CEBPG	687	PRKAA1,PTGER4,CARD6
rs6451493	wound healing	ELK3	regulation of inflammatory response	NR1D2	687	PRKAA1,PTGER4,CARD6
rs6451493	extracellular matrix organization	FOXF1	Notch signaling pathway	SIX1	687	PRKAA1,PTGER4,CARD6
rs6451493	extracellular matrix organization	FOXF1	response to wounding	POU5F1	687	PRKAA1,PTGER4,CARD6
rs6451493	extracellular matrix organization	FOXF1	immune response	CEBPG	687	PRKAA1,PTGER4,CARD6
rs6451493	extracellular matrix organization	FOXF1	hormone-mediated signaling pathway	NR1D2	687	PRKAA1,PTGER4,CARD6
rs6451493	extracellular matrix organization	FOXF1	B cell differentiation	CEBPG	687	PRKAA1,PTGER4,CARD6
rs6451493	extracellular matrix organization	FOXF1	regulation of inflammatory response	NR1D2	687	PRKAA1,PTGER4,CARD6
rs6451493	cellular response to transforming growth factor beta stimulus	OVOL2	Notch signaling pathway	SIX1	687	PRKAA1,PTGER4,CARD6
rs6451493	cellular response to transforming growth factor beta stimulus	OVOL2	response to wounding	POU5F1	687	PRKAA1,PTGER4,CARD6
rs6451493	cellular response to transforming growth factor beta stimulus	OVOL2	immune response	CEBPG	687	PRKAA1,PTGER4,CARD6
rs6451493	cellular response to transforming growth factor beta stimulus	OVOL2	hormone-mediated signaling pathway	NR1D2	687	PRKAA1,PTGER4,CARD6
rs6451493	cellular response to transforming growth factor beta stimulus	OVOL2	B cell differentiation	CEBPG	687	PRKAA1,PTGER4,CARD6
rs6451493	cellular response to transforming growth factor beta stimulus	OVOL2	regulation of inflammatory response	NR1D2	687	PRKAA1,PTGER4,CARD6
rs6451493	response to starvation	FOXK2	Notch signaling pathway	SIX1	687	PRKAA1,PTGER4,CARD6
rs6451493	response to starvation	FOXK2	response to wounding	POU5F1	687	PRKAA1,PTGER4,CARD6
rs6451493	response to starvation	FOXK2	immune response	CEBPG	687	PRKAA1,PTGER4,CARD6
rs6451493	response to starvation	FOXK2	hormone-mediated signaling pathway	NR1D2	687	PRKAA1,PTGER4,CARD6
rs6451493	response to starvation	FOXK2	B cell differentiation	CEBPG	687	PRKAA1,PTGER4,CARD6
rs6451493	positive regulation of mesenchymal cell proliferation	FOXF1	Notch signaling pathway	SIX1	687	PRKAA1,PTGER4,CARD6
rs6451493	positive regulation of mesenchymal cell proliferation	FOXF1	response to wounding	POU5F1	687	PRKAA1,PTGER4,CARD6
rs6451493	positive regulation of mesenchymal cell proliferation	FOXF1	immune response	CEBPG	687	PRKAA1,PTGER4,CARD6
rs6451493	positive regulation of mesenchymal cell proliferation	FOXF1	hormone-mediated signaling pathway	NR1D2	687	PRKAA1,PTGER4,CARD6
rs6451493	positive regulation of mesenchymal cell proliferation	FOXF1	B cell differentiation	CEBPG	687	PRKAA1,PTGER4,CARD6
rs6451493	positive regulation of mesenchymal cell proliferation	FOXF1	regulation of inflammatory response	NR1D2	687	PRKAA1,PTGER4,CARD6
rs6451494	response to starvation	FOXK2	regulation of inflammatory response	BCL6	544	PTGER4,CARD6
rs6451494	response to starvation	FOXK2	regulation of inflammatory response	NR1D2	544	PTGER4,CARD6
rs6451494	T cell activation	IRF4	wound healing	ELK3	544	PTGER4,CARD6
rs6451494	T cell activation	IRF4	regulation of GTPase activity	BCL6	544	PTGER4,CARD6
rs6451494	T cell activation	IRF4	regulation of inflammatory response	BCL6	544	PTGER4,CARD6
rs6451494	negative regulation of autophagy	FOXK2	wound healing	ELK3	544	PTGER4,CARD6
rs6451494	negative regulation of autophagy	FOXK2	regulation of GTPase activity	BCL6	544	PTGER4,CARD6
rs6451494	negative regulation of autophagy	FOXK2	regulation of inflammatory response	BCL6	544	PTGER4,CARD6
rs6451494	positive regulation of interleukin-10 production	IRF4	wound healing	ELK3	544	PTGER4,CARD6
rs6451494	positive regulation of interleukin-10 production	IRF4	regulation of GTPase activity	BCL6	544	PTGER4,CARD6
rs6451494	positive regulation of interleukin-10 production	IRF4	regulation of inflammatory response	BCL6	544	PTGER4,CARD6
rs6451494	immune response	RFX1	wound healing	ELK3	544	PTGER4,CARD6
rs6451494	immune response	RFX1	regulation of GTPase activity	BCL6	544	PTGER4,CARD6
rs6451494	immune response	RFX1	regulation of inflammatory response	BCL6	544	PTGER4,CARD6
rs6451494	response to starvation	FOXK2	wound healing	ELK3	544	PTGER4,CARD6
rs6451494	response to starvation	FOXK2	regulation of GTPase activity	BCL6	544	PTGER4,CARD6
rs6451494	negative regulation of toll-like receptor signaling pathway	IRF4	wound healing	ELK3	544	PTGER4,CARD6
rs6451494	negative regulation of toll-like receptor signaling pathway	IRF4	regulation of GTPase activity	BCL6	544	PTGER4,CARD6
rs6451494	negative regulation of toll-like receptor signaling pathway	IRF4	regulation of inflammatory response	BCL6	544	PTGER4,CARD6
rs6584283	negative regulation of inflammatory response	NR1H3	response to toxic substance	SRF	875	DNMBP,NKX2-3
rs6584283	negative regulation of inflammatory response	NR1H3	response to toxic substance	GATA6	875	DNMBP,NKX2-3
rs6584283	negative regulation of inflammatory response	FOXF1	response to toxic substance	SRF	875	DNMBP,NKX2-3
rs6584283	negative regulation of inflammatory response	FOXF1	response to toxic substance	GATA6	875	DNMBP,NKX2-3
rs6584283	establishment or maintenance of epithelial cell apical/basal polarity	CDX2	cell-matrix adhesion	HOXD3	875	DNMBP,NKX2-3
rs6584283	establishment or maintenance of epithelial cell apical/basal polarity	CDX2	cell-matrix adhesion	SRF	875	DNMBP,NKX2-3
rs6584283	endosome to lysosome transport	CDX2	cell-matrix adhesion	HOXD3	875	DNMBP,NKX2-3
rs6584283	endosome to lysosome transport	CDX2	cell-matrix adhesion	SRF	875	DNMBP,NKX2-3
rs6584283	viral genome replication	NFIA	cell-matrix adhesion	SRF	875	DNMBP,NKX2-3
rs6584283	viral genome replication	NFIA	negative regulation of cell migration	SRF	875	DNMBP,NKX2-3
rs6584283	viral genome replication	NFIA	response to toxic substance	SRF	875	DNMBP,NKX2-3
rs6584283	response to testosterone	HOXA13	cell-matrix adhesion	SRF	875	DNMBP,NKX2-3
rs6584283	response to testosterone	HOXA13	negative regulation of cell migration	SRF	875	DNMBP,NKX2-3
rs6584283	response to testosterone	HOXA13	response to toxic substance	SRF	875	DNMBP,NKX2-3
rs6584283	establishment or maintenance of epithelial cell apical/basal polarity	CDX2	negative regulation of cell migration	SRF	875	DNMBP,NKX2-3
rs6584283	establishment or maintenance of epithelial cell apical/basal polarity	CDX2	response to toxic substance	SRF	875	DNMBP,NKX2-3
rs6584283	endosome to lysosome transport	CDX2	negative regulation of cell migration	SRF	875	DNMBP,NKX2-3
rs6584283	endosome to lysosome transport	CDX2	response to toxic substance	SRF	875	DNMBP,NKX2-3
rs6584283	negative regulation of inflammatory response	NR1H3	cell-matrix adhesion	SRF	875	DNMBP,NKX2-3
rs6584283	negative regulation of inflammatory response	NR1H3	negative regulation of cell migration	SRF	875	DNMBP,NKX2-3
rs6584283	negative regulation of proteolysis	NR1H3	cell-matrix adhesion	SRF	875	DNMBP,NKX2-3
rs6584283	negative regulation of proteolysis	NR1H3	negative regulation of cell migration	SRF	875	DNMBP,NKX2-3
rs6584283	negative regulation of proteolysis	NR1H3	response to toxic substance	SRF	875	DNMBP,NKX2-3
rs6584283	negative regulation of macrophage activation	NR1H3	cell-matrix adhesion	SRF	875	DNMBP,NKX2-3
rs6584283	negative regulation of macrophage activation	NR1H3	negative regulation of cell migration	SRF	875	DNMBP,NKX2-3
rs6584283	negative regulation of macrophage activation	NR1H3	response to toxic substance	SRF	875	DNMBP,NKX2-3
rs6584283	intracellular receptor signaling pathway	NR1H3	cell-matrix adhesion	SRF	875	DNMBP,NKX2-3
rs6584283	intracellular receptor signaling pathway	NR1H3	negative regulation of cell migration	SRF	875	DNMBP,NKX2-3
rs6584283	intracellular receptor signaling pathway	NR1H3	response to toxic substance	SRF	875	DNMBP,NKX2-3
rs6584283	negative regulation of macrophage derived foam cell differentiation	NR1H3	cell-matrix adhesion	SRF	875	DNMBP,NKX2-3
rs6584283	negative regulation of macrophage derived foam cell differentiation	NR1H3	negative regulation of cell migration	SRF	875	DNMBP,NKX2-3
rs6584283	negative regulation of macrophage derived foam cell differentiation	NR1H3	response to toxic substance	SRF	875	DNMBP,NKX2-3
rs6871591	negative regulation of epithelial to mesenchymal transition	GATA3	immune response	RFX1	685	PTGER4,CARD6
rs6871591	negative regulation of epithelial to mesenchymal transition	GATA3	epithelial to mesenchymal transition	LEF1	685	PTGER4,CARD6
rs6871591	negative regulation of epithelial to mesenchymal transition	GATA3	myeloid dendritic cell differentiation	IRF4	685	PTGER4,CARD6
rs6871591	negative regulation of epithelial to mesenchymal transition	GATA3	positive regulation of interleukin-2 production	IRF4	685	PTGER4,CARD6
rs6871591	negative regulation of epithelial to mesenchymal transition	GATA3	positive regulation by host of viral transcription	LEF1	685	PTGER4,CARD6
rs6871591	negative regulation of epithelial to mesenchymal transition	GATA3	BMP signaling pathway	LEF1	685	PTGER4,CARD6
rs6871591	negative regulation of epithelial to mesenchymal transition	GATA3	negative regulation of toll-like receptor signaling pathway	IRF4	685	PTGER4,CARD6
rs6871591	response to peptide hormone	STAT6	immune response	RFX1	685	PTGER4,CARD6
rs6871591	response to peptide hormone	STAT6	epithelial to mesenchymal transition	LEF1	685	PTGER4,CARD6
rs6871591	response to peptide hormone	STAT6	myeloid dendritic cell differentiation	IRF4	685	PTGER4,CARD6
rs6871591	response to peptide hormone	STAT6	positive regulation of interleukin-2 production	IRF4	685	PTGER4,CARD6
rs6871591	response to peptide hormone	STAT6	positive regulation by host of viral transcription	LEF1	685	PTGER4,CARD6
rs6871591	response to peptide hormone	STAT6	BMP signaling pathway	LEF1	685	PTGER4,CARD6
rs6871591	response to peptide hormone	STAT6	negative regulation of toll-like receptor signaling pathway	IRF4	685	PTGER4,CARD6
rs6871591	positive regulation of endothelial cell migration	GATA3	immune response	RFX1	685	PTGER4,CARD6
rs6871591	positive regulation of endothelial cell migration	GATA3	epithelial to mesenchymal transition	LEF1	685	PTGER4,CARD6
rs6871591	positive regulation of endothelial cell migration	GATA3	myeloid dendritic cell differentiation	IRF4	685	PTGER4,CARD6
rs6871591	positive regulation of endothelial cell migration	GATA3	positive regulation of interleukin-2 production	IRF4	685	PTGER4,CARD6
rs6871591	positive regulation of endothelial cell migration	GATA3	positive regulation by host of viral transcription	LEF1	685	PTGER4,CARD6
rs6871591	positive regulation of endothelial cell migration	GATA3	BMP signaling pathway	LEF1	685	PTGER4,CARD6
rs6871591	positive regulation of endothelial cell migration	GATA3	negative regulation of toll-like receptor signaling pathway	IRF4	685	PTGER4,CARD6
rs6871591	T cell receptor signaling pathway	GATA3	immune response	RFX1	685	PTGER4,CARD6
rs6871591	T cell receptor signaling pathway	GATA3	epithelial to mesenchymal transition	LEF1	685	PTGER4,CARD6
rs6871591	T cell receptor signaling pathway	GATA3	myeloid dendritic cell differentiation	IRF4	685	PTGER4,CARD6
rs6871591	T cell receptor signaling pathway	GATA3	positive regulation of interleukin-2 production	IRF4	685	PTGER4,CARD6
rs6871591	T cell receptor signaling pathway	GATA3	positive regulation by host of viral transcription	LEF1	685	PTGER4,CARD6
rs6871591	T cell receptor signaling pathway	GATA3	BMP signaling pathway	LEF1	685	PTGER4,CARD6
rs6871591	T cell receptor signaling pathway	GATA3	negative regulation of toll-like receptor signaling pathway	IRF4	685	PTGER4,CARD6
rs6871591	receptor signaling pathway via JAK-STAT	STAT6	immune response	RFX1	685	PTGER4,CARD6
rs6871591	receptor signaling pathway via JAK-STAT	STAT6	epithelial to mesenchymal transition	LEF1	685	PTGER4,CARD6
rs6871591	receptor signaling pathway via JAK-STAT	STAT6	myeloid dendritic cell differentiation	IRF4	685	PTGER4,CARD6
rs6871591	receptor signaling pathway via JAK-STAT	STAT6	positive regulation of interleukin-2 production	IRF4	685	PTGER4,CARD6
rs6871591	receptor signaling pathway via JAK-STAT	STAT6	positive regulation by host of viral transcription	LEF1	685	PTGER4,CARD6
rs6871591	receptor signaling pathway via JAK-STAT	STAT6	BMP signaling pathway	LEF1	685	PTGER4,CARD6
rs6871591	receptor signaling pathway via JAK-STAT	STAT6	negative regulation of toll-like receptor signaling pathway	IRF4	685	PTGER4,CARD6
rs6871591	negative regulation of interleukin-2 production	GATA3	immune response	RFX1	685	PTGER4,CARD6
rs6871591	negative regulation of interleukin-2 production	GATA3	epithelial to mesenchymal transition	LEF1	685	PTGER4,CARD6
rs6871591	negative regulation of interleukin-2 production	GATA3	myeloid dendritic cell differentiation	IRF4	685	PTGER4,CARD6
rs6871591	negative regulation of interleukin-2 production	GATA3	positive regulation of interleukin-2 production	IRF4	685	PTGER4,CARD6
rs6871591	negative regulation of interleukin-2 production	GATA3	positive regulation by host of viral transcription	LEF1	685	PTGER4,CARD6
rs6871591	negative regulation of interleukin-2 production	GATA3	BMP signaling pathway	LEF1	685	PTGER4,CARD6
rs6871591	negative regulation of interleukin-2 production	GATA3	negative regulation of toll-like receptor signaling pathway	IRF4	685	PTGER4,CARD6
rs6871591	response to virus	GATA3	immune response	RFX1	685	PTGER4,CARD6
rs6871591	response to virus	GATA3	epithelial to mesenchymal transition	LEF1	685	PTGER4,CARD6
rs6871591	response to virus	GATA3	myeloid dendritic cell differentiation	IRF4	685	PTGER4,CARD6
rs6871591	response to virus	GATA3	positive regulation of interleukin-2 production	IRF4	685	PTGER4,CARD6
rs6871591	response to virus	GATA3	positive regulation by host of viral transcription	LEF1	685	PTGER4,CARD6
rs6871591	response to virus	GATA3	BMP signaling pathway	LEF1	685	PTGER4,CARD6
rs6871591	response to virus	GATA3	negative regulation of toll-like receptor signaling pathway	IRF4	685	PTGER4,CARD6
rs6871591	negative regulation of endothelial cell apoptotic process	GATA3	immune response	RFX1	685	PTGER4,CARD6
rs6871591	negative regulation of endothelial cell apoptotic process	GATA3	epithelial to mesenchymal transition	LEF1	685	PTGER4,CARD6
rs6871591	negative regulation of endothelial cell apoptotic process	GATA3	myeloid dendritic cell differentiation	IRF4	685	PTGER4,CARD6
rs6871591	negative regulation of endothelial cell apoptotic process	GATA3	positive regulation of interleukin-2 production	IRF4	685	PTGER4,CARD6
rs6871591	negative regulation of endothelial cell apoptotic process	GATA3	positive regulation by host of viral transcription	LEF1	685	PTGER4,CARD6
rs6871591	negative regulation of endothelial cell apoptotic process	GATA3	BMP signaling pathway	LEF1	685	PTGER4,CARD6
rs6871591	negative regulation of endothelial cell apoptotic process	GATA3	negative regulation of toll-like receptor signaling pathway	IRF4	685	PTGER4,CARD6
rs6871591	response to gamma radiation	GATA3	immune response	RFX1	685	PTGER4,CARD6
rs6871591	response to gamma radiation	GATA3	epithelial to mesenchymal transition	LEF1	685	PTGER4,CARD6
rs6871591	response to gamma radiation	GATA3	myeloid dendritic cell differentiation	IRF4	685	PTGER4,CARD6
rs6871591	response to gamma radiation	GATA3	positive regulation of interleukin-2 production	IRF4	685	PTGER4,CARD6
rs6871591	response to gamma radiation	GATA3	positive regulation by host of viral transcription	LEF1	685	PTGER4,CARD6
rs6871591	response to gamma radiation	GATA3	BMP signaling pathway	LEF1	685	PTGER4,CARD6
rs6871591	response to gamma radiation	GATA3	negative regulation of toll-like receptor signaling pathway	IRF4	685	PTGER4,CARD6
rs6871591	defense response	GATA3	immune response	RFX1	685	PTGER4,CARD6
rs6871591	defense response	STAT6	immune response	RFX1	685	PTGER4,CARD6
rs6871591	defense response	GATA3	epithelial to mesenchymal transition	LEF1	685	PTGER4,CARD6
rs6871591	defense response	STAT6	epithelial to mesenchymal transition	LEF1	685	PTGER4,CARD6
rs6871591	defense response	GATA3	myeloid dendritic cell differentiation	IRF4	685	PTGER4,CARD6
rs6871591	defense response	STAT6	myeloid dendritic cell differentiation	IRF4	685	PTGER4,CARD6
rs6871591	defense response	GATA3	positive regulation of interleukin-2 production	IRF4	685	PTGER4,CARD6
rs6871591	defense response	STAT6	positive regulation of interleukin-2 production	IRF4	685	PTGER4,CARD6
rs6871591	defense response	GATA3	positive regulation by host of viral transcription	LEF1	685	PTGER4,CARD6
rs6871591	defense response	STAT6	positive regulation by host of viral transcription	LEF1	685	PTGER4,CARD6
rs6871591	defense response	GATA3	BMP signaling pathway	LEF1	685	PTGER4,CARD6
rs6871591	defense response	STAT6	BMP signaling pathway	LEF1	685	PTGER4,CARD6
rs6871591	defense response	GATA3	negative regulation of toll-like receptor signaling pathway	IRF4	685	PTGER4,CARD6
rs6871591	defense response	STAT6	negative regulation of toll-like receptor signaling pathway	IRF4	685	PTGER4,CARD6
rs6871591	cellular response to tumor necrosis factor	GATA3	immune response	RFX1	685	PTGER4,CARD6
rs6871591	cellular response to tumor necrosis factor	GATA3	epithelial to mesenchymal transition	LEF1	685	PTGER4,CARD6
rs6871591	cellular response to tumor necrosis factor	GATA3	myeloid dendritic cell differentiation	IRF4	685	PTGER4,CARD6
rs6871591	cellular response to tumor necrosis factor	GATA3	positive regulation of interleukin-2 production	IRF4	685	PTGER4,CARD6
rs6871591	cellular response to tumor necrosis factor	GATA3	positive regulation by host of viral transcription	LEF1	685	PTGER4,CARD6
rs6871591	cellular response to tumor necrosis factor	GATA3	BMP signaling pathway	LEF1	685	PTGER4,CARD6
rs6871591	cellular response to tumor necrosis factor	GATA3	negative regulation of toll-like receptor signaling pathway	IRF4	685	PTGER4,CARD6
rs6871591	cellular response to BMP stimulus	GATA3	immune response	RFX1	685	PTGER4,CARD6
rs6871591	cellular response to BMP stimulus	GATA3	epithelial to mesenchymal transition	LEF1	685	PTGER4,CARD6
rs6871591	cellular response to BMP stimulus	GATA3	myeloid dendritic cell differentiation	IRF4	685	PTGER4,CARD6
rs6871591	cellular response to BMP stimulus	GATA3	positive regulation of interleukin-2 production	IRF4	685	PTGER4,CARD6
rs6871591	cellular response to BMP stimulus	GATA3	positive regulation by host of viral transcription	LEF1	685	PTGER4,CARD6
rs6871591	cellular response to BMP stimulus	GATA3	BMP signaling pathway	LEF1	685	PTGER4,CARD6
rs6871591	cellular response to BMP stimulus	GATA3	negative regulation of toll-like receptor signaling pathway	IRF4	685	PTGER4,CARD6
rs6871591	cellular response to BMP stimulus	DLX1	negative regulation of toll-like receptor signaling pathway	IRF4	685	PTGER4,CARD6
rs6871591	TOR signaling	GATA3	immune response	RFX1	685	PTGER4,CARD6
rs6871591	TOR signaling	GATA3	epithelial to mesenchymal transition	LEF1	685	PTGER4,CARD6
rs6871591	TOR signaling	GATA3	myeloid dendritic cell differentiation	IRF4	685	PTGER4,CARD6
rs6871591	TOR signaling	GATA3	positive regulation of interleukin-2 production	IRF4	685	PTGER4,CARD6
rs6871591	TOR signaling	GATA3	positive regulation by host of viral transcription	LEF1	685	PTGER4,CARD6
rs6871591	TOR signaling	GATA3	BMP signaling pathway	LEF1	685	PTGER4,CARD6
rs6871591	TOR signaling	GATA3	negative regulation of toll-like receptor signaling pathway	IRF4	685	PTGER4,CARD6
rs6871591	regulation of establishment of cell polarity	GATA3	immune response	RFX1	685	PTGER4,CARD6
rs6871591	regulation of establishment of cell polarity	GATA3	epithelial to mesenchymal transition	LEF1	685	PTGER4,CARD6
rs6871591	regulation of establishment of cell polarity	GATA3	myeloid dendritic cell differentiation	IRF4	685	PTGER4,CARD6
rs6871591	regulation of establishment of cell polarity	GATA3	positive regulation of interleukin-2 production	IRF4	685	PTGER4,CARD6
rs6871591	regulation of establishment of cell polarity	GATA3	positive regulation by host of viral transcription	LEF1	685	PTGER4,CARD6
rs6871591	regulation of establishment of cell polarity	GATA3	BMP signaling pathway	LEF1	685	PTGER4,CARD6
rs6871591	regulation of establishment of cell polarity	GATA3	negative regulation of toll-like receptor signaling pathway	IRF4	685	PTGER4,CARD6
rs72703046	T cell homeostasis	FOXP3	Ras protein signal transduction	RREB1	323	SLC12A7,ZDHHC11B,NKD2,SLC9A3,BRD9,ZDHHC11,TRIP13,AHRR
rs72703046	T cell homeostasis	FOXP3	negative regulation of apoptotic process	NR2E1	323	SLC12A7,ZDHHC11B,NKD2,SLC9A3,BRD9,ZDHHC11,TRIP13,AHRR
rs72703046	T cell homeostasis	FOXP3	extracellular matrix organization	NR2E1	323	SLC12A7,ZDHHC11B,NKD2,SLC9A3,BRD9,ZDHHC11,TRIP13,AHRR
rs72703046	negative regulation by host of viral transcription	POU2F3	Ras protein signal transduction	RREB1	323	SLC12A7,ZDHHC11B,NKD2,SLC9A3,BRD9,ZDHHC11,TRIP13,AHRR
rs72703046	negative regulation by host of viral transcription	POU2F3	negative regulation of apoptotic process	NR2E1	323	SLC12A7,ZDHHC11B,NKD2,SLC9A3,BRD9,ZDHHC11,TRIP13,AHRR
rs72703046	negative regulation by host of viral transcription	POU2F3	extracellular matrix organization	NR2E1	323	SLC12A7,ZDHHC11B,NKD2,SLC9A3,BRD9,ZDHHC11,TRIP13,AHRR
rs72703046	positive regulation of interleukin-4 production	FOXP3	Ras protein signal transduction	RREB1	323	SLC12A7,ZDHHC11B,NKD2,SLC9A3,BRD9,ZDHHC11,TRIP13,AHRR
rs72703046	positive regulation of interleukin-4 production	FOXP3	negative regulation of apoptotic process	NR2E1	323	SLC12A7,ZDHHC11B,NKD2,SLC9A3,BRD9,ZDHHC11,TRIP13,AHRR
rs72703046	positive regulation of interleukin-4 production	FOXP3	extracellular matrix organization	NR2E1	323	SLC12A7,ZDHHC11B,NKD2,SLC9A3,BRD9,ZDHHC11,TRIP13,AHRR
rs72703046	hormone-mediated signaling pathway	NR1H3	Ras protein signal transduction	RREB1	323	SLC12A7,ZDHHC11B,NKD2,SLC9A3,BRD9,ZDHHC11,TRIP13,AHRR
rs72703046	hormone-mediated signaling pathway	NR1H3	negative regulation of apoptotic process	NR2E1	323	SLC12A7,ZDHHC11B,NKD2,SLC9A3,BRD9,ZDHHC11,TRIP13,AHRR
rs72703046	hormone-mediated signaling pathway	NR1H3	extracellular matrix organization	NR2E1	323	SLC12A7,ZDHHC11B,NKD2,SLC9A3,BRD9,ZDHHC11,TRIP13,AHRR
rs72703046	response to lipopolysaccharide	FOXP3	Ras protein signal transduction	RREB1	323	SLC12A7,ZDHHC11B,NKD2,SLC9A3,BRD9,ZDHHC11,TRIP13,AHRR
rs72703046	response to lipopolysaccharide	FOXP3	negative regulation of apoptotic process	NR2E1	323	SLC12A7,ZDHHC11B,NKD2,SLC9A3,BRD9,ZDHHC11,TRIP13,AHRR
rs72703046	response to lipopolysaccharide	FOXP3	extracellular matrix organization	NR2E1	323	SLC12A7,ZDHHC11B,NKD2,SLC9A3,BRD9,ZDHHC11,TRIP13,AHRR
rs72703046	positive regulation of toll-like receptor 4 signaling pathway	NR1H3	Ras protein signal transduction	RREB1	323	SLC12A7,ZDHHC11B,NKD2,SLC9A3,BRD9,ZDHHC11,TRIP13,AHRR
rs72703046	positive regulation of toll-like receptor 4 signaling pathway	NR1H3	negative regulation of apoptotic process	NR2E1	323	SLC12A7,ZDHHC11B,NKD2,SLC9A3,BRD9,ZDHHC11,TRIP13,AHRR
rs72703046	positive regulation of toll-like receptor 4 signaling pathway	NR1H3	extracellular matrix organization	NR2E1	323	SLC12A7,ZDHHC11B,NKD2,SLC9A3,BRD9,ZDHHC11,TRIP13,AHRR
rs72703046	negative regulation of macrophage derived foam cell differentiation	NR1H3	Ras protein signal transduction	RREB1	323	SLC12A7,ZDHHC11B,NKD2,SLC9A3,BRD9,ZDHHC11,TRIP13,AHRR
rs72703046	negative regulation of macrophage derived foam cell differentiation	NR1H3	negative regulation of apoptotic process	NR2E1	323	SLC12A7,ZDHHC11B,NKD2,SLC9A3,BRD9,ZDHHC11,TRIP13,AHRR
rs72703046	negative regulation of macrophage derived foam cell differentiation	NR1H3	extracellular matrix organization	NR2E1	323	SLC12A7,ZDHHC11B,NKD2,SLC9A3,BRD9,ZDHHC11,TRIP13,AHRR
rs72703046	negative regulation of proteolysis	NR1H3	Ras protein signal transduction	RREB1	323	SLC12A7,ZDHHC11B,NKD2,SLC9A3,BRD9,ZDHHC11,TRIP13,AHRR
rs72703046	negative regulation of proteolysis	NR1H3	negative regulation of apoptotic process	NR2E1	323	SLC12A7,ZDHHC11B,NKD2,SLC9A3,BRD9,ZDHHC11,TRIP13,AHRR
rs72703046	negative regulation of proteolysis	NR1H3	extracellular matrix organization	NR2E1	323	SLC12A7,ZDHHC11B,NKD2,SLC9A3,BRD9,ZDHHC11,TRIP13,AHRR
rs7404095	negative regulation of apoptotic process	POU4F1	humoral immune response	MEF2C	812	UBFD1
rs7404095	negative regulation of apoptotic process	POU4F1	humoral immune response	GATA3	812	UBFD1
rs7404095	negative regulation of apoptotic process	LEF1	humoral immune response	MEF2C	812	UBFD1
rs7404095	negative regulation of apoptotic process	LEF1	humoral immune response	GATA3	812	UBFD1
rs7404095	myeloid dendritic cell differentiation	IRF4	Notch signaling pathway	HNF1B	812	UBFD1
rs7404095	myeloid dendritic cell differentiation	IRF4	Notch signaling pathway	TBX2	812	UBFD1
rs7404095	myeloid dendritic cell differentiation	SPI1	Notch signaling pathway	HNF1B	812	UBFD1
rs7404095	myeloid dendritic cell differentiation	SPI1	Notch signaling pathway	TBX2	812	UBFD1
rs7404095	negative regulation of apoptotic process	GLI3	Notch signaling pathway	TBX2	812	UBFD1
rs7404095	negative regulation of apoptotic process	GLI3	Notch signaling pathway	HNF1B	812	UBFD1
rs7404095	negative regulation of apoptotic process	POU4F1	Notch signaling pathway	TBX2	812	UBFD1
rs7404095	negative regulation of apoptotic process	POU4F1	Notch signaling pathway	HNF1B	812	UBFD1
rs7404095	negative regulation of cell differentiation	POU4F2	B cell homeostasis	MEF2C	812	UBFD1
rs7404095	negative regulation of cell differentiation	POU4F2	humoral immune response	MEF2C	812	UBFD1
rs7404095	negative regulation of cell differentiation	POU4F2	cellular response to lipopolysaccharide	MEF2C	812	UBFD1
rs7404095	negative regulation of cell differentiation	POU4F2	Notch signaling pathway	HNF1B	812	UBFD1
rs7404095	negative regulation of apoptotic process	POU4F1	B cell homeostasis	MEF2C	812	UBFD1
rs7404095	negative regulation of apoptotic process	POU4F1	cellular response to lipopolysaccharide	MEF2C	812	UBFD1
rs7404095	positive regulation of epithelial cell migration	JUN	B cell homeostasis	MEF2C	812	UBFD1
rs7404095	positive regulation of epithelial cell migration	JUN	humoral immune response	MEF2C	812	UBFD1
rs7404095	positive regulation of epithelial cell migration	JUN	cellular response to lipopolysaccharide	MEF2C	812	UBFD1
rs7404095	positive regulation of epithelial cell migration	JUN	Notch signaling pathway	HNF1B	812	UBFD1
rs7404095	negative regulation of MHC class II biosynthetic process	SPI1	B cell homeostasis	MEF2C	812	UBFD1
rs7404095	negative regulation of MHC class II biosynthetic process	SPI1	humoral immune response	MEF2C	812	UBFD1
rs7404095	negative regulation of MHC class II biosynthetic process	SPI1	cellular response to lipopolysaccharide	MEF2C	812	UBFD1
rs7404095	negative regulation of MHC class II biosynthetic process	SPI1	Notch signaling pathway	HNF1B	812	UBFD1
rs7404095	SMAD protein signal transduction	JUN	B cell homeostasis	MEF2C	812	UBFD1
rs7404095	SMAD protein signal transduction	JUN	humoral immune response	MEF2C	812	UBFD1
rs7404095	SMAD protein signal transduction	JUN	cellular response to lipopolysaccharide	MEF2C	812	UBFD1
rs7404095	SMAD protein signal transduction	JUN	Notch signaling pathway	HNF1B	812	UBFD1
rs7404095	myeloid dendritic cell differentiation	SPI1	B cell homeostasis	MEF2C	812	UBFD1
rs7404095	myeloid dendritic cell differentiation	SPI1	humoral immune response	MEF2C	812	UBFD1
rs7404095	myeloid dendritic cell differentiation	SPI1	cellular response to lipopolysaccharide	MEF2C	812	UBFD1
rs7404095	cellular response to reactive oxygen species	JUN	B cell homeostasis	MEF2C	812	UBFD1
rs7404095	cellular response to reactive oxygen species	JUN	humoral immune response	MEF2C	812	UBFD1
rs7404095	cellular response to reactive oxygen species	JUN	cellular response to lipopolysaccharide	MEF2C	812	UBFD1
rs7404095	cellular response to reactive oxygen species	JUN	Notch signaling pathway	HNF1B	812	UBFD1
rs7404095	innate immune response	PRDM1	B cell homeostasis	MEF2C	812	UBFD1
rs7404095	innate immune response	PRDM1	humoral immune response	MEF2C	812	UBFD1
rs7404095	innate immune response	PRDM1	cellular response to lipopolysaccharide	MEF2C	812	UBFD1
rs7404095	innate immune response	PRDM1	Notch signaling pathway	HNF1B	812	UBFD1
rs7404095	negative regulation by host of viral transcription	JUN	B cell homeostasis	MEF2C	812	UBFD1
rs7404095	negative regulation by host of viral transcription	JUN	humoral immune response	MEF2C	812	UBFD1
rs7404095	negative regulation by host of viral transcription	JUN	cellular response to lipopolysaccharide	MEF2C	812	UBFD1
rs7404095	negative regulation by host of viral transcription	JUN	Notch signaling pathway	HNF1B	812	UBFD1
rs7404095	Ras protein signal transduction	JUN	B cell homeostasis	MEF2C	812	UBFD1
rs7404095	Ras protein signal transduction	JUN	humoral immune response	MEF2C	812	UBFD1
rs7404095	Ras protein signal transduction	JUN	cellular response to lipopolysaccharide	MEF2C	812	UBFD1
rs7404095	Ras protein signal transduction	JUN	Notch signaling pathway	HNF1B	812	UBFD1
rs7596362	cellular response to mechanical stimulus	IRF1	cellular response to leukemia inhibitory factor	SOX1	638	SANBR
rs7596362	defense response to virus	IRF1	cellular response to leukemia inhibitory factor	SOX1	638	SANBR
rs7596362	defense response to virus	IRF2	cellular response to leukemia inhibitory factor	SOX1	638	SANBR
rs8005161	negative regulation of TOR signaling	HIF1A	negative regulation of extrinsic apoptotic signaling pathway	AR	173	GPR65,GALC
rs8005161	negative regulation of TOR signaling	HIF1A	positive regulation of MAPK cascade	AR	173	GPR65,GALC
rs8005161	negative regulation of TOR signaling	HIF1A	cellular response to estrogen stimulus	AR	173	GPR65,GALC
rs8005161	negative regulation of TOR signaling	HIF1A	positive regulation of NF-kappaB transcription factor activity	AR	173	GPR65,GALC
rs8005161	negative regulation of TOR signaling	HIF1A	intracellular receptor signaling pathway	AR	173	GPR65,GALC
rs8005161	response to reactive oxygen species	HIF1A	negative regulation of extrinsic apoptotic signaling pathway	AR	173	GPR65,GALC
rs8005161	response to reactive oxygen species	HIF1A	positive regulation of MAPK cascade	AR	173	GPR65,GALC
rs8005161	response to reactive oxygen species	HIF1A	cellular response to estrogen stimulus	AR	173	GPR65,GALC
rs8005161	response to reactive oxygen species	HIF1A	positive regulation of NF-kappaB transcription factor activity	AR	173	GPR65,GALC
rs8005161	response to reactive oxygen species	HIF1A	intracellular receptor signaling pathway	AR	173	GPR65,GALC
rs8005161	positive regulation of vascular endothelial growth factor receptor signaling pathway	HIF1A	negative regulation of extrinsic apoptotic signaling pathway	AR	173	GPR65,GALC
rs8005161	positive regulation of vascular endothelial growth factor receptor signaling pathway	HIF1A	positive regulation of MAPK cascade	AR	173	GPR65,GALC
rs8005161	positive regulation of vascular endothelial growth factor receptor signaling pathway	HIF1A	cellular response to estrogen stimulus	AR	173	GPR65,GALC
rs8005161	positive regulation of vascular endothelial growth factor receptor signaling pathway	HIF1A	positive regulation of NF-kappaB transcription factor activity	AR	173	GPR65,GALC
rs8005161	positive regulation of vascular endothelial growth factor receptor signaling pathway	HIF1A	intracellular receptor signaling pathway	AR	173	GPR65,GALC
rs8005161	hormone-mediated signaling pathway	THRB	negative regulation of extrinsic apoptotic signaling pathway	AR	173	GPR65,GALC
rs8005161	hormone-mediated signaling pathway	THRB	positive regulation of MAPK cascade	AR	173	GPR65,GALC
rs8005161	hormone-mediated signaling pathway	THRB	cellular response to estrogen stimulus	AR	173	GPR65,GALC
rs8005161	hormone-mediated signaling pathway	THRB	positive regulation of NF-kappaB transcription factor activity	AR	173	GPR65,GALC
rs8005161	hormone-mediated signaling pathway	THRB	intracellular receptor signaling pathway	AR	173	GPR65,GALC
rs8005161	epithelial to mesenchymal transition	HIF1A	negative regulation of extrinsic apoptotic signaling pathway	AR	173	GPR65,GALC
rs8005161	epithelial to mesenchymal transition	HIF1A	positive regulation of MAPK cascade	AR	173	GPR65,GALC
rs8005161	epithelial to mesenchymal transition	HIF1A	cellular response to estrogen stimulus	AR	173	GPR65,GALC
rs8005161	epithelial to mesenchymal transition	HIF1A	positive regulation of NF-kappaB transcription factor activity	AR	173	GPR65,GALC
rs8005161	epithelial to mesenchymal transition	HIF1A	intracellular receptor signaling pathway	AR	173	GPR65,GALC
rs8005161	cellular response to virus	HIF1A	negative regulation of extrinsic apoptotic signaling pathway	AR	173	GPR65,GALC
rs8005161	cellular response to virus	HIF1A	positive regulation of MAPK cascade	AR	173	GPR65,GALC
rs8005161	cellular response to virus	HIF1A	cellular response to estrogen stimulus	AR	173	GPR65,GALC
rs8005161	cellular response to virus	HIF1A	positive regulation of NF-kappaB transcription factor activity	AR	173	GPR65,GALC
rs8005161	cellular response to virus	HIF1A	intracellular receptor signaling pathway	AR	173	GPR65,GALC
rs8005161	positive regulation of signaling receptor activity	HIF1A	negative regulation of extrinsic apoptotic signaling pathway	AR	173	GPR65,GALC
rs8005161	positive regulation of signaling receptor activity	HIF1A	positive regulation of MAPK cascade	AR	173	GPR65,GALC
rs8005161	positive regulation of signaling receptor activity	HIF1A	cellular response to estrogen stimulus	AR	173	GPR65,GALC
rs8005161	positive regulation of signaling receptor activity	HIF1A	positive regulation of NF-kappaB transcription factor activity	AR	173	GPR65,GALC
rs8005161	positive regulation of signaling receptor activity	HIF1A	intracellular receptor signaling pathway	AR	173	GPR65,GALC
rs8005161	positive regulation of endothelial cell proliferation	HIF1A	negative regulation of extrinsic apoptotic signaling pathway	AR	173	GPR65,GALC
rs8005161	positive regulation of endothelial cell proliferation	HIF1A	positive regulation of MAPK cascade	AR	173	GPR65,GALC
rs8005161	positive regulation of endothelial cell proliferation	HIF1A	cellular response to estrogen stimulus	AR	173	GPR65,GALC
rs8005161	positive regulation of endothelial cell proliferation	HIF1A	positive regulation of NF-kappaB transcription factor activity	AR	173	GPR65,GALC
rs8005161	positive regulation of endothelial cell proliferation	HIF1A	intracellular receptor signaling pathway	AR	173	GPR65,GALC
rs913678	negative regulation of interferon-beta production	YY1	intracellular receptor signaling pathway	NR5A1	471	CEBPB,RNF114,PTPN1,SNAI1
rs913678	negative regulation of interferon-beta production	YY1	hormone-mediated signaling pathway	NR5A1	471	CEBPB,RNF114,PTPN1,SNAI1
rs913678	negative regulation of interferon-beta production	YY1	epithelial to mesenchymal transition	SNAI1	471	CEBPB,RNF114,PTPN1,SNAI1
rs913678	negative regulation of interferon-beta production	YY1	positive regulation of cell migration	SNAI1	471	CEBPB,RNF114,PTPN1,SNAI1
rs913678	cellular response to interleukin-1	YY1	intracellular receptor signaling pathway	NR5A1	471	CEBPB,RNF114,PTPN1,SNAI1
rs913678	cellular response to interleukin-1	YY1	hormone-mediated signaling pathway	NR5A1	471	CEBPB,RNF114,PTPN1,SNAI1
rs913678	cellular response to interleukin-1	YY1	epithelial to mesenchymal transition	SNAI1	471	CEBPB,RNF114,PTPN1,SNAI1
rs913678	cellular response to interleukin-1	YY1	positive regulation of cell migration	SNAI1	471	CEBPB,RNF114,PTPN1,SNAI1
rs941823	insulin receptor signaling pathway	FOXC2	positive regulation of fibroblast proliferation	FOSL2	788	MRPS31
rs941823	insulin receptor signaling pathway	FOXC2	negative regulation of Wnt signaling pathway	BARX1	788	MRPS31
rs941823	insulin receptor signaling pathway	FOXC2	positive regulation of mesenchymal cell proliferation	SHOX2	788	MRPS31
rs941823	insulin receptor signaling pathway	FOXC2	positive regulation of mesenchymal cell proliferation	PRRX1	788	MRPS31
rs941823	insulin receptor signaling pathway	FOXC2	negative regulation of tumor necrosis factor production	NR1H4	788	MRPS31
rs941823	insulin receptor signaling pathway	FOXC2	response to lipopolysaccharide	JUND	788	MRPS31
rs941823	insulin receptor signaling pathway	FOXC2	cell-cell junction assembly	NR1H4	788	MRPS31
rs941823	insulin receptor signaling pathway	FOXC2	positive regulation of epithelial to mesenchymal transition	ISL1	788	MRPS31
rs941823	insulin receptor signaling pathway	FOXC2	negative regulation of inflammatory response	ISL1	788	MRPS31
rs941823	insulin receptor signaling pathway	FOXC2	negative regulation of inflammatory response	NR1H4	788	MRPS31
rs941823	insulin receptor signaling pathway	FOXC2	sensory perception of pain	HOXB8	788	MRPS31
rs941823	insulin receptor signaling pathway	FOXC2	digestive tract development	PDX1	788	MRPS31
rs941823	insulin receptor signaling pathway	FOXC2	digestive tract development	MIXL1	788	MRPS31
rs941823	insulin receptor signaling pathway	FOXC2	positive regulation of macrophage activation	JUND	788	MRPS31
rs941823	insulin receptor signaling pathway	FOXC2	cellular defense response	FOSL1	788	MRPS31
rs941823	insulin receptor signaling pathway	FOXC2	cell-matrix adhesion	HOXD3	788	MRPS31
rs941823	vascular endothelial growth factor receptor signaling pathway	FOXC2	positive regulation of fibroblast proliferation	FOSL2	788	MRPS31
rs941823	vascular endothelial growth factor receptor signaling pathway	FOXC2	negative regulation of Wnt signaling pathway	BARX1	788	MRPS31
rs941823	vascular endothelial growth factor receptor signaling pathway	FOXC2	positive regulation of mesenchymal cell proliferation	SHOX2	788	MRPS31
rs941823	vascular endothelial growth factor receptor signaling pathway	FOXC2	positive regulation of mesenchymal cell proliferation	PRRX1	788	MRPS31
rs941823	vascular endothelial growth factor receptor signaling pathway	FOXC2	negative regulation of tumor necrosis factor production	NR1H4	788	MRPS31
rs941823	vascular endothelial growth factor receptor signaling pathway	FOXC2	response to lipopolysaccharide	JUND	788	MRPS31
rs941823	vascular endothelial growth factor receptor signaling pathway	FOXC2	cell-cell junction assembly	NR1H4	788	MRPS31
rs941823	vascular endothelial growth factor receptor signaling pathway	FOXC2	positive regulation of epithelial to mesenchymal transition	ISL1	788	MRPS31
rs941823	vascular endothelial growth factor receptor signaling pathway	FOXC2	negative regulation of inflammatory response	ISL1	788	MRPS31
rs941823	vascular endothelial growth factor receptor signaling pathway	FOXC2	negative regulation of inflammatory response	NR1H4	788	MRPS31
rs941823	vascular endothelial growth factor receptor signaling pathway	FOXC2	sensory perception of pain	HOXB8	788	MRPS31
rs941823	vascular endothelial growth factor receptor signaling pathway	FOXC2	digestive tract development	PDX1	788	MRPS31
rs941823	vascular endothelial growth factor receptor signaling pathway	FOXC2	digestive tract development	MIXL1	788	MRPS31
rs941823	vascular endothelial growth factor receptor signaling pathway	FOXC2	positive regulation of macrophage activation	JUND	788	MRPS31
rs941823	vascular endothelial growth factor receptor signaling pathway	FOXC2	cellular defense response	FOSL1	788	MRPS31
rs941823	vascular endothelial growth factor receptor signaling pathway	FOXC2	cell-matrix adhesion	HOXD3	788	MRPS31
rs941823	cellular response to leukemia inhibitory factor	SOX1	positive regulation of fibroblast proliferation	FOSL2	788	MRPS31
rs941823	cellular response to leukemia inhibitory factor	SOX1	negative regulation of Wnt signaling pathway	BARX1	788	MRPS31
rs941823	cellular response to leukemia inhibitory factor	SOX1	positive regulation of mesenchymal cell proliferation	SHOX2	788	MRPS31
rs941823	cellular response to leukemia inhibitory factor	SOX1	positive regulation of mesenchymal cell proliferation	PRRX1	788	MRPS31
rs941823	cellular response to leukemia inhibitory factor	SOX1	negative regulation of tumor necrosis factor production	NR1H4	788	MRPS31
rs941823	cellular response to leukemia inhibitory factor	SOX1	response to lipopolysaccharide	JUND	788	MRPS31
rs941823	cellular response to leukemia inhibitory factor	SOX1	cell-cell junction assembly	NR1H4	788	MRPS31
rs941823	cellular response to leukemia inhibitory factor	SOX1	positive regulation of epithelial to mesenchymal transition	ISL1	788	MRPS31
rs941823	cellular response to leukemia inhibitory factor	SOX1	negative regulation of inflammatory response	ISL1	788	MRPS31
rs941823	cellular response to leukemia inhibitory factor	SOX1	negative regulation of inflammatory response	NR1H4	788	MRPS31
rs941823	cellular response to leukemia inhibitory factor	SOX1	sensory perception of pain	HOXB8	788	MRPS31
rs941823	cellular response to leukemia inhibitory factor	SOX1	digestive tract development	PDX1	788	MRPS31
rs941823	cellular response to leukemia inhibitory factor	SOX1	digestive tract development	MIXL1	788	MRPS31
rs941823	cellular response to leukemia inhibitory factor	SOX1	positive regulation of macrophage activation	JUND	788	MRPS31
rs941823	cellular response to leukemia inhibitory factor	SOX1	cellular defense response	FOSL1	788	MRPS31
rs941823	cellular response to leukemia inhibitory factor	SOX1	cell-matrix adhesion	HOXD3	788	MRPS31
rs941823	establishment or maintenance of epithelial cell apical/basal polarity	CDX2	positive regulation of fibroblast proliferation	FOSL2	788	MRPS31
rs941823	establishment or maintenance of epithelial cell apical/basal polarity	CDX2	negative regulation of Wnt signaling pathway	BARX1	788	MRPS31
rs941823	establishment or maintenance of epithelial cell apical/basal polarity	CDX2	positive regulation of mesenchymal cell proliferation	SHOX2	788	MRPS31
rs941823	establishment or maintenance of epithelial cell apical/basal polarity	CDX2	positive regulation of mesenchymal cell proliferation	PRRX1	788	MRPS31
rs941823	establishment or maintenance of epithelial cell apical/basal polarity	CDX2	negative regulation of tumor necrosis factor production	NR1H4	788	MRPS31
rs941823	establishment or maintenance of epithelial cell apical/basal polarity	CDX2	response to lipopolysaccharide	JUND	788	MRPS31
rs941823	establishment or maintenance of epithelial cell apical/basal polarity	CDX2	cell-cell junction assembly	NR1H4	788	MRPS31
rs941823	establishment or maintenance of epithelial cell apical/basal polarity	CDX2	positive regulation of epithelial to mesenchymal transition	ISL1	788	MRPS31
rs941823	establishment or maintenance of epithelial cell apical/basal polarity	CDX2	negative regulation of inflammatory response	ISL1	788	MRPS31
rs941823	establishment or maintenance of epithelial cell apical/basal polarity	CDX2	negative regulation of inflammatory response	NR1H4	788	MRPS31
rs941823	establishment or maintenance of epithelial cell apical/basal polarity	CDX2	sensory perception of pain	HOXB8	788	MRPS31
rs941823	establishment or maintenance of epithelial cell apical/basal polarity	CDX2	digestive tract development	PDX1	788	MRPS31
rs941823	establishment or maintenance of epithelial cell apical/basal polarity	CDX2	digestive tract development	MIXL1	788	MRPS31
rs941823	establishment or maintenance of epithelial cell apical/basal polarity	CDX2	positive regulation of macrophage activation	JUND	788	MRPS31
rs941823	establishment or maintenance of epithelial cell apical/basal polarity	CDX2	cellular defense response	FOSL1	788	MRPS31
rs941823	establishment or maintenance of epithelial cell apical/basal polarity	CDX2	cell-matrix adhesion	HOXD3	788	MRPS31
rs941823	establishment or maintenance of epithelial cell apical/basal polarity	CDX2	cell-matrix adhesion	SRF	788	MRPS31
rs941823	endosome to lysosome transport	CDX2	positive regulation of fibroblast proliferation	FOSL2	788	MRPS31
rs941823	endosome to lysosome transport	CDX2	negative regulation of Wnt signaling pathway	BARX1	788	MRPS31
rs941823	endosome to lysosome transport	CDX2	positive regulation of mesenchymal cell proliferation	SHOX2	788	MRPS31
rs941823	endosome to lysosome transport	CDX2	positive regulation of mesenchymal cell proliferation	PRRX1	788	MRPS31
rs941823	endosome to lysosome transport	CDX2	negative regulation of tumor necrosis factor production	NR1H4	788	MRPS31
rs941823	endosome to lysosome transport	CDX2	response to lipopolysaccharide	JUND	788	MRPS31
rs941823	endosome to lysosome transport	CDX2	cell-cell junction assembly	NR1H4	788	MRPS31
rs941823	endosome to lysosome transport	CDX2	positive regulation of epithelial to mesenchymal transition	ISL1	788	MRPS31
rs941823	endosome to lysosome transport	CDX2	negative regulation of inflammatory response	ISL1	788	MRPS31
rs941823	endosome to lysosome transport	CDX2	negative regulation of inflammatory response	NR1H4	788	MRPS31
rs941823	endosome to lysosome transport	CDX2	sensory perception of pain	HOXB8	788	MRPS31
rs941823	endosome to lysosome transport	CDX2	digestive tract development	PDX1	788	MRPS31
rs941823	endosome to lysosome transport	CDX2	digestive tract development	MIXL1	788	MRPS31
rs941823	endosome to lysosome transport	CDX2	positive regulation of macrophage activation	JUND	788	MRPS31
rs941823	endosome to lysosome transport	CDX2	cellular defense response	FOSL1	788	MRPS31
rs941823	endosome to lysosome transport	CDX2	cell-matrix adhesion	HOXD3	788	MRPS31
rs941823	endosome to lysosome transport	CDX2	cell-matrix adhesion	SRF	788	MRPS31
rs941823	cellular response to transforming growth factor beta stimulus	SOX5	positive regulation of fibroblast proliferation	FOSL2	788	MRPS31
rs941823	cellular response to transforming growth factor beta stimulus	SOX5	negative regulation of Wnt signaling pathway	BARX1	788	MRPS31
rs941823	cellular response to transforming growth factor beta stimulus	SOX5	positive regulation of mesenchymal cell proliferation	SHOX2	788	MRPS31
rs941823	cellular response to transforming growth factor beta stimulus	SOX5	positive regulation of mesenchymal cell proliferation	PRRX1	788	MRPS31
rs941823	cellular response to transforming growth factor beta stimulus	SOX5	negative regulation of tumor necrosis factor production	NR1H4	788	MRPS31
rs941823	cellular response to transforming growth factor beta stimulus	SOX5	response to lipopolysaccharide	JUND	788	MRPS31
rs941823	cellular response to transforming growth factor beta stimulus	SOX5	cell-cell junction assembly	NR1H4	788	MRPS31
rs941823	cellular response to transforming growth factor beta stimulus	SOX5	positive regulation of epithelial to mesenchymal transition	ISL1	788	MRPS31
rs941823	cellular response to transforming growth factor beta stimulus	SOX5	negative regulation of inflammatory response	ISL1	788	MRPS31
rs941823	cellular response to transforming growth factor beta stimulus	SOX5	negative regulation of inflammatory response	NR1H4	788	MRPS31
rs941823	cellular response to transforming growth factor beta stimulus	SOX5	sensory perception of pain	HOXB8	788	MRPS31
rs941823	cellular response to transforming growth factor beta stimulus	SOX5	digestive tract development	PDX1	788	MRPS31
rs941823	cellular response to transforming growth factor beta stimulus	SOX5	digestive tract development	MIXL1	788	MRPS31
rs941823	cellular response to transforming growth factor beta stimulus	SOX5	positive regulation of macrophage activation	JUND	788	MRPS31
rs941823	cellular response to transforming growth factor beta stimulus	SOX5	cellular defense response	FOSL1	788	MRPS31
rs941823	cellular response to transforming growth factor beta stimulus	SOX5	cell-matrix adhesion	HOXD3	788	MRPS31

## Sheet: B_CD
Supplementary Table 7B. Summary table about Crohn's disease singalling and transcription factor switches
SNP	HealthyGO	HealthyTF	DiseaseGO	DiseaseTF	NumberOfPatients	TargetGenes
rs10220572	positive regulation of endothelial cell proliferation	JUN	ERK1 and ERK2 cascade	HESX1	309	GALC
rs10220572	positive regulation of cell differentiation	JUNB	ERK1 and ERK2 cascade	HESX1	309	GALC
rs10220572	response to virus	FOSL1	ERK1 and ERK2 cascade	HESX1	309	GALC
rs10220572	response to xenobiotic stimulus	FOS	ERK1 and ERK2 cascade	HESX1	309	GALC
rs10220572	response to xenobiotic stimulus	JUN	ERK1 and ERK2 cascade	HESX1	309	GALC
rs10220572	response to xenobiotic stimulus	FOSL1	ERK1 and ERK2 cascade	HESX1	309	GALC
rs10220572	response to xenobiotic stimulus	FOSB	ERK1 and ERK2 cascade	HESX1	309	GALC
rs10220572	cellular response to reactive oxygen species	FOS	ERK1 and ERK2 cascade	HESX1	309	GALC
rs10220572	cellular response to reactive oxygen species	JUN	ERK1 and ERK2 cascade	HESX1	309	GALC
rs10220572	nitric oxide mediated signal transduction	MAFA	ERK1 and ERK2 cascade	HESX1	309	GALC
rs10220572	cellular defense response	FOSL1	ERK1 and ERK2 cascade	HESX1	309	GALC
rs10220572	response to cytokine	FOS	ERK1 and ERK2 cascade	HESX1	309	GALC
rs10220572	response to cytokine	FOSL1	ERK1 and ERK2 cascade	HESX1	309	GALC
rs10220572	response to toxic substance	FOS	ERK1 and ERK2 cascade	HESX1	309	GALC
rs10220572	positive regulation of epithelial cell migration	JUN	ERK1 and ERK2 cascade	HESX1	309	GALC
rs10220572	SMAD protein signal transduction	FOS	ERK1 and ERK2 cascade	HESX1	309	GALC
rs10220572	SMAD protein signal transduction	JUN	ERK1 and ERK2 cascade	HESX1	309	GALC
rs10220572	positive regulation by host of viral transcription	JUN	ERK1 and ERK2 cascade	HESX1	309	GALC
rs102275	cellular response to retinoic acid	HAND2	negative regulation of epithelial cell proliferation	NKX2-8	1500	FEN1,FADS2
rs102275	cellular response to retinoic acid	HAND2	negative regulation of epithelial cell proliferation	PAX6	1500	FEN1,FADS2
rs102275	cellular response to retinoic acid	RORB	negative regulation of epithelial cell proliferation	NKX2-8	1500	FEN1,FADS2
rs102275	cellular response to retinoic acid	RORB	negative regulation of epithelial cell proliferation	PAX6	1500	FEN1,FADS2
rs102275	cellular response to retinoic acid	RARG	Notch signaling pathway	HES1	1500	FEN1,FADS2
rs102275	cellular response to retinoic acid	RARG	Notch signaling pathway	HES7	1500	FEN1,FADS2
rs102275	cellular response to retinoic acid	RARG	Notch signaling pathway	TBX2	1500	FEN1,FADS2
rs102275	cellular response to retinoic acid	CREB1	Notch signaling pathway	HES1	1500	FEN1,FADS2
rs102275	cellular response to retinoic acid	CREB1	Notch signaling pathway	HES7	1500	FEN1,FADS2
rs102275	cellular response to retinoic acid	CREB1	Notch signaling pathway	TBX2	1500	FEN1,FADS2
rs102275	cellular response to retinoic acid	RORB	Notch signaling pathway	HES1	1500	FEN1,FADS2
rs102275	cellular response to retinoic acid	RORB	Notch signaling pathway	HES7	1500	FEN1,FADS2
rs102275	cellular response to retinoic acid	RORB	Notch signaling pathway	TBX2	1500	FEN1,FADS2
rs102275	cellular response to retinoic acid	RARG	humoral immune response	TFE3	1500	FEN1,FADS2
rs102275	cellular response to retinoic acid	RARG	humoral immune response	GATA3	1500	FEN1,FADS2
rs102275	cellular response to retinoic acid	CREB1	humoral immune response	TFE3	1500	FEN1,FADS2
rs102275	cellular response to retinoic acid	CREB1	humoral immune response	GATA3	1500	FEN1,FADS2
rs102275	cellular response to retinoic acid	RORB	humoral immune response	TFE3	1500	FEN1,FADS2
rs102275	cellular response to retinoic acid	RORB	humoral immune response	GATA3	1500	FEN1,FADS2
rs102275	cell migration	SIX2	negative regulation of epithelial cell proliferation	PAX6	1500	FEN1,FADS2
rs102275	cell migration	SIX2	response to testosterone	HOXA10	1500	FEN1,FADS2
rs102275	cell migration	SIX2	T cell differentiation	GATA3	1500	FEN1,FADS2
rs102275	cell migration	SIX2	cellular response to BMP stimulus	GATA3	1500	FEN1,FADS2
rs102275	cell migration	SIX2	cellular response to BMP stimulus	GATA5	1500	FEN1,FADS2
rs102275	cell migration	SIX2	response to wounding	PAX6	1500	FEN1,FADS2
rs102275	cell migration	SIX2	response to virus	GATA3	1500	FEN1,FADS2
rs102275	cell migration	SIX2	response to virus	TBX21	1500	FEN1,FADS2
rs102275	cell migration	SIX2	positive regulation of glial cell proliferation	E2F1	1500	FEN1,FADS2
rs102275	cell migration	SIX2	response to xenobiotic stimulus	GATA3	1500	FEN1,FADS2
rs102275	cell migration	SIX2	defense response	GATA3	1500	FEN1,FADS2
rs102275	cell migration	SIX2	TOR signaling	GATA3	1500	FEN1,FADS2
rs102275	cell migration	SIX2	regulation of establishment of cell polarity	GATA3	1500	FEN1,FADS2
rs102275	cell migration	SIX2	cellular response to estrogen stimulus	ARID5A	1500	FEN1,FADS2
rs102275	cell migration	SIX2	cellular response to interleukin-4	GATA3	1500	FEN1,FADS2
rs102275	cell migration	SIX2	cellular response to interleukin-4	TCF7	1500	FEN1,FADS2
rs102275	cell migration	FOXE1	cellular response to interleukin-4	GATA3	1500	FEN1,FADS2
rs102275	cell migration	FOXE1	cellular response to interleukin-4	TCF7	1500	FEN1,FADS2
rs102275	cell migration	SIX2	humoral immune response	GATA3	1500	FEN1,FADS2
rs102275	cell migration	SIX2	Notch signaling pathway	TBX2	1500	FEN1,FADS2
rs102275	cell migration	SIX2	anoikis	E2F1	1500	FEN1,FADS2
rs102275	cellular response to retinoic acid	RORB	response to testosterone	HOXA10	1500	FEN1,FADS2
rs102275	cellular response to retinoic acid	RORB	T cell differentiation	GATA3	1500	FEN1,FADS2
rs102275	cellular response to retinoic acid	RORB	cellular response to BMP stimulus	GATA3	1500	FEN1,FADS2
rs102275	cellular response to retinoic acid	RORB	cellular response to BMP stimulus	GATA5	1500	FEN1,FADS2
rs102275	cellular response to retinoic acid	RORB	response to wounding	PAX6	1500	FEN1,FADS2
rs102275	cellular response to retinoic acid	RORB	response to virus	GATA3	1500	FEN1,FADS2
rs102275	cellular response to retinoic acid	RORB	response to virus	TBX21	1500	FEN1,FADS2
rs102275	cellular response to retinoic acid	RORB	positive regulation of glial cell proliferation	E2F1	1500	FEN1,FADS2
rs102275	cellular response to retinoic acid	RORB	response to xenobiotic stimulus	GATA3	1500	FEN1,FADS2
rs102275	cellular response to retinoic acid	RORB	defense response	GATA3	1500	FEN1,FADS2
rs102275	cellular response to retinoic acid	RORB	TOR signaling	GATA3	1500	FEN1,FADS2
rs102275	cellular response to retinoic acid	RORB	regulation of establishment of cell polarity	GATA3	1500	FEN1,FADS2
rs102275	cellular response to retinoic acid	RORB	cellular response to estrogen stimulus	ARID5A	1500	FEN1,FADS2
rs102275	cellular response to retinoic acid	RORB	cellular response to interleukin-4	GATA3	1500	FEN1,FADS2
rs102275	cellular response to retinoic acid	RORB	anoikis	E2F1	1500	FEN1,FADS2
rs102275	G protein-coupled receptor signaling pathway	RORB	negative regulation of epithelial cell proliferation	PAX6	1500	FEN1,FADS2
rs102275	G protein-coupled receptor signaling pathway	RORB	response to testosterone	HOXA10	1500	FEN1,FADS2
rs102275	G protein-coupled receptor signaling pathway	RORB	T cell differentiation	GATA3	1500	FEN1,FADS2
rs102275	G protein-coupled receptor signaling pathway	RORB	cellular response to BMP stimulus	GATA3	1500	FEN1,FADS2
rs102275	G protein-coupled receptor signaling pathway	RORB	cellular response to BMP stimulus	GATA5	1500	FEN1,FADS2
rs102275	G protein-coupled receptor signaling pathway	RORB	response to wounding	PAX6	1500	FEN1,FADS2
rs102275	G protein-coupled receptor signaling pathway	RORB	response to virus	GATA3	1500	FEN1,FADS2
rs102275	G protein-coupled receptor signaling pathway	RORB	response to virus	TBX21	1500	FEN1,FADS2
rs102275	G protein-coupled receptor signaling pathway	RORB	positive regulation of glial cell proliferation	E2F1	1500	FEN1,FADS2
rs102275	G protein-coupled receptor signaling pathway	RORB	response to xenobiotic stimulus	GATA3	1500	FEN1,FADS2
rs102275	G protein-coupled receptor signaling pathway	RORB	defense response	GATA3	1500	FEN1,FADS2
rs102275	G protein-coupled receptor signaling pathway	RORB	TOR signaling	GATA3	1500	FEN1,FADS2
rs102275	G protein-coupled receptor signaling pathway	RORB	regulation of establishment of cell polarity	GATA3	1500	FEN1,FADS2
rs102275	G protein-coupled receptor signaling pathway	RORB	cellular response to estrogen stimulus	ARID5A	1500	FEN1,FADS2
rs102275	G protein-coupled receptor signaling pathway	RORB	cellular response to interleukin-4	GATA3	1500	FEN1,FADS2
rs102275	G protein-coupled receptor signaling pathway	RORB	cellular response to interleukin-4	XBP1	1500	FEN1,FADS2
rs102275	G protein-coupled receptor signaling pathway	BHLHA15	cellular response to interleukin-4	GATA3	1500	FEN1,FADS2
rs102275	G protein-coupled receptor signaling pathway	BHLHA15	cellular response to interleukin-4	XBP1	1500	FEN1,FADS2
rs102275	G protein-coupled receptor signaling pathway	RORB	humoral immune response	GATA3	1500	FEN1,FADS2
rs102275	G protein-coupled receptor signaling pathway	RORB	Notch signaling pathway	TBX2	1500	FEN1,FADS2
rs102275	G protein-coupled receptor signaling pathway	RORB	anoikis	E2F1	1500	FEN1,FADS2
rs11229030	positive regulation of vascular endothelial growth factor receptor signaling pathway	HIF1A	negative regulation of apoptotic signaling pathway	MNT	1045	SMTNL1,RTN4RL2,PRG2,TIMM10,SLC43A3
rs11229030	positive regulation of vascular endothelial growth factor receptor signaling pathway	HIF1A	anoikis	TFDP1	1045	SMTNL1,RTN4RL2,PRG2,TIMM10,SLC43A3
rs11229030	positive regulation of vascular endothelial growth factor receptor signaling pathway	HIF1A	response to cytokine	RELB	1045	SMTNL1,RTN4RL2,PRG2,TIMM10,SLC43A3
rs11229030	autophagy	TFEB	negative regulation of apoptotic signaling pathway	MNT	1045	SMTNL1,RTN4RL2,PRG2,TIMM10,SLC43A3
rs11229030	autophagy	TFEB	anoikis	TFDP1	1045	SMTNL1,RTN4RL2,PRG2,TIMM10,SLC43A3
rs11229030	autophagy	TFEB	response to cytokine	RELB	1045	SMTNL1,RTN4RL2,PRG2,TIMM10,SLC43A3
rs11229030	negative regulation of apoptotic process	TBX3	negative regulation of apoptotic signaling pathway	MNT	1045	SMTNL1,RTN4RL2,PRG2,TIMM10,SLC43A3
rs11229030	negative regulation of apoptotic process	PAX2	negative regulation of apoptotic signaling pathway	MNT	1045	SMTNL1,RTN4RL2,PRG2,TIMM10,SLC43A3
rs11229030	negative regulation of apoptotic process	TBX3	anoikis	TFDP1	1045	SMTNL1,RTN4RL2,PRG2,TIMM10,SLC43A3
rs11229030	negative regulation of apoptotic process	PAX2	anoikis	TFDP1	1045	SMTNL1,RTN4RL2,PRG2,TIMM10,SLC43A3
rs11229030	negative regulation of apoptotic process	TBX3	response to cytokine	RELB	1045	SMTNL1,RTN4RL2,PRG2,TIMM10,SLC43A3
rs11229030	negative regulation of apoptotic process	PAX2	response to cytokine	RELB	1045	SMTNL1,RTN4RL2,PRG2,TIMM10,SLC43A3
rs11229030	epithelial to mesenchymal transition	HIF1A	negative regulation of apoptotic signaling pathway	MNT	1045	SMTNL1,RTN4RL2,PRG2,TIMM10,SLC43A3
rs11229030	epithelial to mesenchymal transition	HIF1A	anoikis	TFDP1	1045	SMTNL1,RTN4RL2,PRG2,TIMM10,SLC43A3
rs11229030	epithelial to mesenchymal transition	HIF1A	response to cytokine	RELB	1045	SMTNL1,RTN4RL2,PRG2,TIMM10,SLC43A3
rs11229030	establishment of endothelial barrier	SOX18	negative regulation of apoptotic signaling pathway	MNT	1045	SMTNL1,RTN4RL2,PRG2,TIMM10,SLC43A3
rs11229030	establishment of endothelial barrier	SOX18	anoikis	TFDP1	1045	SMTNL1,RTN4RL2,PRG2,TIMM10,SLC43A3
rs11229030	establishment of endothelial barrier	SOX18	response to cytokine	RELB	1045	SMTNL1,RTN4RL2,PRG2,TIMM10,SLC43A3
rs11229030	negative regulation of cell migration	MITF	negative regulation of apoptotic signaling pathway	MNT	1045	SMTNL1,RTN4RL2,PRG2,TIMM10,SLC43A3
rs11229030	negative regulation of cell migration	MITF	anoikis	TFDP1	1045	SMTNL1,RTN4RL2,PRG2,TIMM10,SLC43A3
rs11229030	negative regulation of cell migration	MITF	response to cytokine	RELB	1045	SMTNL1,RTN4RL2,PRG2,TIMM10,SLC43A3
rs11229030	cellular response to starvation	TFEB	negative regulation of apoptotic signaling pathway	MNT	1045	SMTNL1,RTN4RL2,PRG2,TIMM10,SLC43A3
rs11229030	cellular response to starvation	TFEB	anoikis	TFDP1	1045	SMTNL1,RTN4RL2,PRG2,TIMM10,SLC43A3
rs11229030	cellular response to starvation	TFEB	response to cytokine	RELB	1045	SMTNL1,RTN4RL2,PRG2,TIMM10,SLC43A3
rs11229030	response to reactive oxygen species	HIF1A	negative regulation of apoptotic signaling pathway	MNT	1045	SMTNL1,RTN4RL2,PRG2,TIMM10,SLC43A3
rs11229030	response to reactive oxygen species	HIF1A	anoikis	TFDP1	1045	SMTNL1,RTN4RL2,PRG2,TIMM10,SLC43A3
rs11229030	response to reactive oxygen species	HIF1A	response to cytokine	RELB	1045	SMTNL1,RTN4RL2,PRG2,TIMM10,SLC43A3
rs11229030	response to virus	TBX21	negative regulation of apoptotic signaling pathway	MNT	1045	SMTNL1,RTN4RL2,PRG2,TIMM10,SLC43A3
rs11229030	response to virus	TBX21	anoikis	TFDP1	1045	SMTNL1,RTN4RL2,PRG2,TIMM10,SLC43A3
rs11229030	response to virus	TBX21	response to cytokine	RELB	1045	SMTNL1,RTN4RL2,PRG2,TIMM10,SLC43A3
rs11229030	negative regulation of interleukin-2 production	TBX21	negative regulation of apoptotic signaling pathway	MNT	1045	SMTNL1,RTN4RL2,PRG2,TIMM10,SLC43A3
rs11229030	negative regulation of interleukin-2 production	TBX21	anoikis	TFDP1	1045	SMTNL1,RTN4RL2,PRG2,TIMM10,SLC43A3
rs11229030	negative regulation of interleukin-2 production	TBX21	response to cytokine	RELB	1045	SMTNL1,RTN4RL2,PRG2,TIMM10,SLC43A3
rs11229030	endoplasmic reticulum unfolded protein response	CREB3L4	negative regulation of apoptotic signaling pathway	MNT	1045	SMTNL1,RTN4RL2,PRG2,TIMM10,SLC43A3
rs11229030	endoplasmic reticulum unfolded protein response	CREB3L1	negative regulation of apoptotic signaling pathway	MNT	1045	SMTNL1,RTN4RL2,PRG2,TIMM10,SLC43A3
rs11229030	endoplasmic reticulum unfolded protein response	CREB3L4	anoikis	TFDP1	1045	SMTNL1,RTN4RL2,PRG2,TIMM10,SLC43A3
rs11229030	endoplasmic reticulum unfolded protein response	CREB3L1	anoikis	TFDP1	1045	SMTNL1,RTN4RL2,PRG2,TIMM10,SLC43A3
rs11229030	endoplasmic reticulum unfolded protein response	CREB3L4	response to cytokine	RELB	1045	SMTNL1,RTN4RL2,PRG2,TIMM10,SLC43A3
rs11229030	endoplasmic reticulum unfolded protein response	CREB3L1	response to cytokine	RELB	1045	SMTNL1,RTN4RL2,PRG2,TIMM10,SLC43A3
rs11229030	lysosome organization	TFEB	negative regulation of apoptotic signaling pathway	MNT	1045	SMTNL1,RTN4RL2,PRG2,TIMM10,SLC43A3
rs11229030	lysosome organization	TFEB	anoikis	TFDP1	1045	SMTNL1,RTN4RL2,PRG2,TIMM10,SLC43A3
rs11229030	lysosome organization	TFEB	response to cytokine	RELB	1045	SMTNL1,RTN4RL2,PRG2,TIMM10,SLC43A3
rs11229030	lysosome localization	TFEB	negative regulation of apoptotic signaling pathway	MNT	1045	SMTNL1,RTN4RL2,PRG2,TIMM10,SLC43A3
rs11229030	lysosome localization	TFEB	anoikis	TFDP1	1045	SMTNL1,RTN4RL2,PRG2,TIMM10,SLC43A3
rs11229030	lysosome localization	TFEB	response to cytokine	RELB	1045	SMTNL1,RTN4RL2,PRG2,TIMM10,SLC43A3
rs11229030	humoral immune response	TFEB	negative regulation of apoptotic signaling pathway	MNT	1045	SMTNL1,RTN4RL2,PRG2,TIMM10,SLC43A3
rs11229030	humoral immune response	TFEB	anoikis	TFDP1	1045	SMTNL1,RTN4RL2,PRG2,TIMM10,SLC43A3
rs11229030	humoral immune response	TFEB	response to cytokine	RELB	1045	SMTNL1,RTN4RL2,PRG2,TIMM10,SLC43A3
rs11229030	positive regulation of signaling receptor activity	HIF1A	negative regulation of apoptotic signaling pathway	MNT	1045	SMTNL1,RTN4RL2,PRG2,TIMM10,SLC43A3
rs11229030	positive regulation of signaling receptor activity	HIF1A	anoikis	TFDP1	1045	SMTNL1,RTN4RL2,PRG2,TIMM10,SLC43A3
rs11229030	positive regulation of signaling receptor activity	HIF1A	response to cytokine	RELB	1045	SMTNL1,RTN4RL2,PRG2,TIMM10,SLC43A3
rs1142287	positive regulation of insulin receptor signaling pathway	ZBTB7B	T cell differentiation	PKNOX1	768	MUC1,RUSC1-AS1,GBA,UBE2Q1,RUSC1,PKLR,HCN3,FDPS,FAM189B,THBS3,RIT1,YY1AP1,ADAM15,EFNA1
rs1142287	positive regulation of insulin receptor signaling pathway	ZBTB7B	cellular response to oxidative stress	NFE2L1	768	MUC1,RUSC1-AS1,GBA,UBE2Q1,RUSC1,PKLR,HCN3,FDPS,FAM189B,THBS3,RIT1,YY1AP1,ADAM15,EFNA1
rs1142287	positive regulation of glial cell proliferation	PLAG1	T cell differentiation	PKNOX1	768	MUC1,RUSC1-AS1,GBA,UBE2Q1,RUSC1,PKLR,HCN3,FDPS,FAM189B,THBS3,RIT1,YY1AP1,ADAM15,EFNA1
rs1142287	positive regulation of glial cell proliferation	PLAG1	cellular response to oxidative stress	NFE2L1	768	MUC1,RUSC1-AS1,GBA,UBE2Q1,RUSC1,PKLR,HCN3,FDPS,FAM189B,THBS3,RIT1,YY1AP1,ADAM15,EFNA1
rs1142287	positive regulation of intrinsic apoptotic signaling pathway	PLAGL2	T cell differentiation	PKNOX1	768	MUC1,RUSC1-AS1,GBA,UBE2Q1,RUSC1,PKLR,HCN3,FDPS,FAM189B,THBS3,RIT1,YY1AP1,ADAM15,EFNA1
rs1142287	positive regulation of intrinsic apoptotic signaling pathway	PLAGL2	cellular response to oxidative stress	NFE2L1	768	MUC1,RUSC1-AS1,GBA,UBE2Q1,RUSC1,PKLR,HCN3,FDPS,FAM189B,THBS3,RIT1,YY1AP1,ADAM15,EFNA1
rs1142287	positive regulation of interleukin-17 production	ZBTB7B	T cell differentiation	PKNOX1	768	MUC1,RUSC1-AS1,GBA,UBE2Q1,RUSC1,PKLR,HCN3,FDPS,FAM189B,THBS3,RIT1,YY1AP1,ADAM15,EFNA1
rs1142287	positive regulation of interleukin-17 production	ZBTB7B	cellular response to oxidative stress	NFE2L1	768	MUC1,RUSC1-AS1,GBA,UBE2Q1,RUSC1,PKLR,HCN3,FDPS,FAM189B,THBS3,RIT1,YY1AP1,ADAM15,EFNA1
rs11742570	positive regulation by host of viral transcription	LEF1	humoral immune response	TFE3	1477	PRKAA1,PTGER4,CARD6
rs11742570	positive regulation by host of viral transcription	LEF1	humoral immune response	GATA3	1477	PRKAA1,PTGER4,CARD6
rs11742570	negative regulation of apoptotic process	LEF1	negative regulation of epithelial to mesenchymal transition	GATA3	1477	PRKAA1,PTGER4,CARD6
rs11742570	negative regulation of apoptotic process	LEF1	negative regulation of endothelial cell apoptotic process	GATA3	1477	PRKAA1,PTGER4,CARD6
rs11742570	negative regulation of apoptotic process	LEF1	negative regulation of inflammatory response	GATA3	1477	PRKAA1,PTGER4,CARD6
rs11742570	negative regulation of apoptotic process	LEF1	response to xenobiotic stimulus	GATA3	1477	PRKAA1,PTGER4,CARD6
rs11742570	negative regulation of apoptotic process	LEF1	regulation of establishment of cell polarity	GATA3	1477	PRKAA1,PTGER4,CARD6
rs11742570	negative regulation of apoptotic process	LEF1	response to gamma radiation	GATA3	1477	PRKAA1,PTGER4,CARD6
rs11742570	negative regulation of apoptotic process	LEF1	TOR signaling	GATA3	1477	PRKAA1,PTGER4,CARD6
rs11742570	negative regulation of apoptotic process	LEF1	humoral immune response	GATA3	1477	PRKAA1,PTGER4,CARD6
rs11742570	negative regulation of apoptotic process	LEF1	response to virus	GATA3	1477	PRKAA1,PTGER4,CARD6
rs11742570	positive regulation by host of viral transcription	LEF1	negative regulation of epithelial to mesenchymal transition	GATA3	1477	PRKAA1,PTGER4,CARD6
rs11742570	positive regulation by host of viral transcription	LEF1	negative regulation of endothelial cell apoptotic process	GATA3	1477	PRKAA1,PTGER4,CARD6
rs11742570	positive regulation by host of viral transcription	LEF1	negative regulation of inflammatory response	GATA3	1477	PRKAA1,PTGER4,CARD6
rs11742570	positive regulation by host of viral transcription	LEF1	response to xenobiotic stimulus	GATA3	1477	PRKAA1,PTGER4,CARD6
rs11742570	positive regulation by host of viral transcription	LEF1	regulation of establishment of cell polarity	GATA3	1477	PRKAA1,PTGER4,CARD6
rs11742570	positive regulation by host of viral transcription	LEF1	response to gamma radiation	GATA3	1477	PRKAA1,PTGER4,CARD6
rs11742570	positive regulation by host of viral transcription	LEF1	TOR signaling	GATA3	1477	PRKAA1,PTGER4,CARD6
rs11742570	positive regulation by host of viral transcription	LEF1	response to virus	GATA3	1477	PRKAA1,PTGER4,CARD6
rs11742570	cellular response to cytokine stimulus	LEF1	negative regulation of epithelial to mesenchymal transition	GATA3	1477	PRKAA1,PTGER4,CARD6
rs11742570	cellular response to cytokine stimulus	LEF1	negative regulation of endothelial cell apoptotic process	GATA3	1477	PRKAA1,PTGER4,CARD6
rs11742570	cellular response to cytokine stimulus	LEF1	negative regulation of inflammatory response	GATA3	1477	PRKAA1,PTGER4,CARD6
rs11742570	cellular response to cytokine stimulus	LEF1	response to xenobiotic stimulus	GATA3	1477	PRKAA1,PTGER4,CARD6
rs11742570	cellular response to cytokine stimulus	LEF1	regulation of establishment of cell polarity	GATA3	1477	PRKAA1,PTGER4,CARD6
rs11742570	cellular response to cytokine stimulus	LEF1	response to gamma radiation	GATA3	1477	PRKAA1,PTGER4,CARD6
rs11742570	cellular response to cytokine stimulus	LEF1	TOR signaling	GATA3	1477	PRKAA1,PTGER4,CARD6
rs11742570	cellular response to cytokine stimulus	LEF1	humoral immune response	GATA3	1477	PRKAA1,PTGER4,CARD6
rs11742570	cellular response to cytokine stimulus	LEF1	response to virus	GATA3	1477	PRKAA1,PTGER4,CARD6
rs11742570	BMP signaling pathway	LEF1	negative regulation of epithelial to mesenchymal transition	GATA3	1477	PRKAA1,PTGER4,CARD6
rs11742570	BMP signaling pathway	LEF1	negative regulation of endothelial cell apoptotic process	GATA3	1477	PRKAA1,PTGER4,CARD6
rs11742570	BMP signaling pathway	LEF1	negative regulation of inflammatory response	GATA3	1477	PRKAA1,PTGER4,CARD6
rs11742570	BMP signaling pathway	LEF1	response to xenobiotic stimulus	GATA3	1477	PRKAA1,PTGER4,CARD6
rs11742570	BMP signaling pathway	LEF1	regulation of establishment of cell polarity	GATA3	1477	PRKAA1,PTGER4,CARD6
rs11742570	BMP signaling pathway	LEF1	response to gamma radiation	GATA3	1477	PRKAA1,PTGER4,CARD6
rs11742570	BMP signaling pathway	LEF1	TOR signaling	GATA3	1477	PRKAA1,PTGER4,CARD6
rs11742570	BMP signaling pathway	LEF1	humoral immune response	GATA3	1477	PRKAA1,PTGER4,CARD6
rs11742570	BMP signaling pathway	LEF1	response to virus	GATA3	1477	PRKAA1,PTGER4,CARD6
rs12242110	response to peptide hormone	STAT2	cellular response to tumor necrosis factor	RORA	1017	CCNY,CREM
rs12242110	response to peptide hormone	STAT2	xenobiotic metabolic process	RORA	1017	CCNY,CREM
rs12242110	response to peptide hormone	STAT2	positive regulation of vascular endothelial growth factor production	RORA	1017	CCNY,CREM
rs12242110	response to peptide hormone	STAT2	negative regulation of inflammatory response	RORA	1017	CCNY,CREM
rs12242110	receptor signaling pathway via JAK-STAT	STAT2	cellular response to tumor necrosis factor	RORA	1017	CCNY,CREM
rs12242110	receptor signaling pathway via JAK-STAT	STAT2	xenobiotic metabolic process	RORA	1017	CCNY,CREM
rs12242110	receptor signaling pathway via JAK-STAT	STAT2	positive regulation of vascular endothelial growth factor production	RORA	1017	CCNY,CREM
rs12242110	receptor signaling pathway via JAK-STAT	STAT2	negative regulation of inflammatory response	RORA	1017	CCNY,CREM
rs12242110	defense response	STAT2	cellular response to tumor necrosis factor	RORA	1017	CCNY,CREM
rs12242110	defense response	STAT2	xenobiotic metabolic process	RORA	1017	CCNY,CREM
rs12242110	defense response	STAT2	positive regulation of vascular endothelial growth factor production	RORA	1017	CCNY,CREM
rs12242110	defense response	STAT2	negative regulation of inflammatory response	RORA	1017	CCNY,CREM
rs12242110	intestinal epithelial cell development	SPDEF	cellular response to tumor necrosis factor	RORA	1017	CCNY,CREM
rs12242110	intestinal epithelial cell development	SPDEF	xenobiotic metabolic process	RORA	1017	CCNY,CREM
rs12242110	intestinal epithelial cell development	SPDEF	positive regulation of vascular endothelial growth factor production	RORA	1017	CCNY,CREM
rs12242110	intestinal epithelial cell development	SPDEF	negative regulation of inflammatory response	RORA	1017	CCNY,CREM
rs12242110	immune system process	IRF1	cellular response to tumor necrosis factor	RORA	1017	CCNY,CREM
rs12242110	immune system process	IRF1	xenobiotic metabolic process	RORA	1017	CCNY,CREM
rs12242110	immune system process	IRF1	positive regulation of vascular endothelial growth factor production	RORA	1017	CCNY,CREM
rs12242110	immune system process	IRF1	negative regulation of inflammatory response	RORA	1017	CCNY,CREM
rs12242110	cellular response to mechanical stimulus	IRF1	cellular response to tumor necrosis factor	RORA	1017	CCNY,CREM
rs12242110	cellular response to mechanical stimulus	IRF1	xenobiotic metabolic process	RORA	1017	CCNY,CREM
rs12242110	cellular response to mechanical stimulus	IRF1	positive regulation of vascular endothelial growth factor production	RORA	1017	CCNY,CREM
rs12242110	cellular response to mechanical stimulus	IRF1	negative regulation of inflammatory response	RORA	1017	CCNY,CREM
rs12434101	regulation of cell differentiation	RUNX1	cellular response to estrogen stimulus	RARA	309	GALC
rs12434101	regulation of cell differentiation	RUNX1	defense response to protozoan	IRF4	309	GALC
rs12434101	regulation of cell differentiation	RUNX1	negative regulation of tumor necrosis factor production	RARA	309	GALC
rs12434101	regulation of cell differentiation	RUNX1	response to cytokine	RARA	309	GALC
rs12434101	regulation of cell differentiation	RUNX1	immune system process	IRF4	309	GALC
rs12434101	regulation of cell differentiation	RUNX1	negative regulation of toll-like receptor signaling pathway	IRF4	309	GALC
rs12434101	regulation of cell differentiation	RUNX1	regulation of apoptotic process	RARA	309	GALC
rs12434101	regulation of cell differentiation	RUNX1	retinoic acid receptor signaling pathway	RARA	309	GALC
rs140489	negative regulation of epithelial cell proliferation	NKX2-8	positive regulation of endothelial cell proliferation	STAT5A	1100	YDJC,UBE2L3,CCDC116
rs140489	negative regulation of epithelial cell proliferation	NKX2-8	cytokine-mediated signaling pathway	STAT5A	1100	YDJC,UBE2L3,CCDC116
rs140489	negative regulation of epithelial cell proliferation	NKX2-8	defense response	STAT5A	1100	YDJC,UBE2L3,CCDC116
rs140489	negative regulation of epithelial cell proliferation	NKX2-8	response to peptide hormone	STAT5A	1100	YDJC,UBE2L3,CCDC116
rs140489	negative regulation of epithelial cell proliferation	NKX2-8	receptor signaling pathway via JAK-STAT	STAT5A	1100	YDJC,UBE2L3,CCDC116
rs140489	negative regulation of epithelial cell proliferation	NKX2-8	response to xenobiotic stimulus	HNF1B	1100	YDJC,UBE2L3,CCDC116
rs140489	negative regulation of epithelial cell proliferation	NKX2-8	Notch signaling pathway	HNF1B	1100	YDJC,UBE2L3,CCDC116
rs140489	retinoic acid receptor signaling pathway	RARA	positive regulation of endothelial cell proliferation	STAT5A	1100	YDJC,UBE2L3,CCDC116
rs140489	retinoic acid receptor signaling pathway	RARA	cytokine-mediated signaling pathway	STAT5A	1100	YDJC,UBE2L3,CCDC116
rs140489	retinoic acid receptor signaling pathway	RARA	defense response	STAT5A	1100	YDJC,UBE2L3,CCDC116
rs140489	retinoic acid receptor signaling pathway	RARA	response to peptide hormone	STAT5A	1100	YDJC,UBE2L3,CCDC116
rs140489	retinoic acid receptor signaling pathway	RARA	receptor signaling pathway via JAK-STAT	STAT5A	1100	YDJC,UBE2L3,CCDC116
rs140489	retinoic acid receptor signaling pathway	RARA	response to xenobiotic stimulus	HNF1B	1100	YDJC,UBE2L3,CCDC116
rs140489	retinoic acid receptor signaling pathway	RARA	Notch signaling pathway	HNF1B	1100	YDJC,UBE2L3,CCDC116
rs140489	wound healing	PPARA	positive regulation of endothelial cell proliferation	STAT5A	1100	YDJC,UBE2L3,CCDC116
rs140489	wound healing	PPARA	cytokine-mediated signaling pathway	STAT5A	1100	YDJC,UBE2L3,CCDC116
rs140489	wound healing	PPARA	defense response	STAT5A	1100	YDJC,UBE2L3,CCDC116
rs140489	wound healing	PPARA	response to peptide hormone	STAT5A	1100	YDJC,UBE2L3,CCDC116
rs140489	wound healing	PPARA	receptor signaling pathway via JAK-STAT	STAT5A	1100	YDJC,UBE2L3,CCDC116
rs140489	wound healing	PPARA	response to xenobiotic stimulus	HNF1B	1100	YDJC,UBE2L3,CCDC116
rs140489	wound healing	PPARA	Notch signaling pathway	HNF1B	1100	YDJC,UBE2L3,CCDC116
rs140489	wound healing	PPARA	Notch signaling pathway	SIX1	1100	YDJC,UBE2L3,CCDC116
rs140489	wound healing	ELK3	Notch signaling pathway	HNF1B	1100	YDJC,UBE2L3,CCDC116
rs140489	wound healing	ELK3	Notch signaling pathway	SIX1	1100	YDJC,UBE2L3,CCDC116
rs140489	negative regulation of transforming growth factor beta receptor signaling pathway	PPARA	positive regulation of endothelial cell proliferation	STAT5A	1100	YDJC,UBE2L3,CCDC116
rs140489	negative regulation of transforming growth factor beta receptor signaling pathway	PPARA	cytokine-mediated signaling pathway	STAT5A	1100	YDJC,UBE2L3,CCDC116
rs140489	negative regulation of transforming growth factor beta receptor signaling pathway	PPARA	defense response	STAT5A	1100	YDJC,UBE2L3,CCDC116
rs140489	negative regulation of transforming growth factor beta receptor signaling pathway	PPARA	response to peptide hormone	STAT5A	1100	YDJC,UBE2L3,CCDC116
rs140489	negative regulation of transforming growth factor beta receptor signaling pathway	PPARA	receptor signaling pathway via JAK-STAT	STAT5A	1100	YDJC,UBE2L3,CCDC116
rs140489	negative regulation of transforming growth factor beta receptor signaling pathway	PPARA	response to xenobiotic stimulus	HNF1B	1100	YDJC,UBE2L3,CCDC116
rs140489	negative regulation of transforming growth factor beta receptor signaling pathway	PPARA	Notch signaling pathway	HNF1B	1100	YDJC,UBE2L3,CCDC116
rs140489	positive regulation of cell differentiation	INSM1	positive regulation of endothelial cell proliferation	STAT5A	1100	YDJC,UBE2L3,CCDC116
rs140489	positive regulation of cell differentiation	INSM1	cytokine-mediated signaling pathway	STAT5A	1100	YDJC,UBE2L3,CCDC116
rs140489	positive regulation of cell differentiation	INSM1	defense response	STAT5A	1100	YDJC,UBE2L3,CCDC116
rs140489	positive regulation of cell differentiation	INSM1	response to peptide hormone	STAT5A	1100	YDJC,UBE2L3,CCDC116
rs140489	positive regulation of cell differentiation	INSM1	receptor signaling pathway via JAK-STAT	STAT5A	1100	YDJC,UBE2L3,CCDC116
rs140489	positive regulation of cell differentiation	INSM1	response to xenobiotic stimulus	HNF1B	1100	YDJC,UBE2L3,CCDC116
rs140489	positive regulation of cell differentiation	INSM1	Notch signaling pathway	HNF1B	1100	YDJC,UBE2L3,CCDC116
rs140489	defense response to virus	IRF2	positive regulation of endothelial cell proliferation	STAT5A	1100	YDJC,UBE2L3,CCDC116
rs140489	defense response to virus	IRF2	cytokine-mediated signaling pathway	STAT5A	1100	YDJC,UBE2L3,CCDC116
rs140489	defense response to virus	IRF2	defense response	STAT5A	1100	YDJC,UBE2L3,CCDC116
rs140489	defense response to virus	IRF2	response to peptide hormone	STAT5A	1100	YDJC,UBE2L3,CCDC116
rs140489	defense response to virus	IRF2	receptor signaling pathway via JAK-STAT	STAT5A	1100	YDJC,UBE2L3,CCDC116
rs140489	defense response to virus	IRF2	response to xenobiotic stimulus	HNF1B	1100	YDJC,UBE2L3,CCDC116
rs140489	defense response to virus	IRF2	Notch signaling pathway	HNF1B	1100	YDJC,UBE2L3,CCDC116
rs140489	immune system process	IRF2	positive regulation of endothelial cell proliferation	STAT5A	1100	YDJC,UBE2L3,CCDC116
rs140489	immune system process	IRF2	cytokine-mediated signaling pathway	STAT5A	1100	YDJC,UBE2L3,CCDC116
rs140489	immune system process	IRF2	defense response	STAT5A	1100	YDJC,UBE2L3,CCDC116
rs140489	immune system process	IRF2	response to peptide hormone	STAT5A	1100	YDJC,UBE2L3,CCDC116
rs140489	immune system process	IRF2	receptor signaling pathway via JAK-STAT	STAT5A	1100	YDJC,UBE2L3,CCDC116
rs140489	immune system process	IRF2	response to xenobiotic stimulus	HNF1B	1100	YDJC,UBE2L3,CCDC116
rs140489	immune system process	IRF2	Notch signaling pathway	HNF1B	1100	YDJC,UBE2L3,CCDC116
rs140489	bile acid signaling pathway	VDR	positive regulation of endothelial cell proliferation	STAT5A	1100	YDJC,UBE2L3,CCDC116
rs140489	bile acid signaling pathway	VDR	cytokine-mediated signaling pathway	STAT5A	1100	YDJC,UBE2L3,CCDC116
rs140489	bile acid signaling pathway	VDR	defense response	STAT5A	1100	YDJC,UBE2L3,CCDC116
rs140489	bile acid signaling pathway	VDR	response to peptide hormone	STAT5A	1100	YDJC,UBE2L3,CCDC116
rs140489	bile acid signaling pathway	VDR	receptor signaling pathway via JAK-STAT	STAT5A	1100	YDJC,UBE2L3,CCDC116
rs140489	bile acid signaling pathway	VDR	response to xenobiotic stimulus	HNF1B	1100	YDJC,UBE2L3,CCDC116
rs140489	bile acid signaling pathway	VDR	Notch signaling pathway	HNF1B	1100	YDJC,UBE2L3,CCDC116
rs140489	negative regulation of macrophage derived foam cell differentiation	PPARA	positive regulation of endothelial cell proliferation	STAT5A	1100	YDJC,UBE2L3,CCDC116
rs140489	negative regulation of macrophage derived foam cell differentiation	PPARA	cytokine-mediated signaling pathway	STAT5A	1100	YDJC,UBE2L3,CCDC116
rs140489	negative regulation of macrophage derived foam cell differentiation	PPARA	defense response	STAT5A	1100	YDJC,UBE2L3,CCDC116
rs140489	negative regulation of macrophage derived foam cell differentiation	PPARA	response to peptide hormone	STAT5A	1100	YDJC,UBE2L3,CCDC116
rs140489	negative regulation of macrophage derived foam cell differentiation	PPARA	receptor signaling pathway via JAK-STAT	STAT5A	1100	YDJC,UBE2L3,CCDC116
rs140489	negative regulation of macrophage derived foam cell differentiation	PPARA	response to xenobiotic stimulus	HNF1B	1100	YDJC,UBE2L3,CCDC116
rs140489	negative regulation of macrophage derived foam cell differentiation	PPARA	Notch signaling pathway	HNF1B	1100	YDJC,UBE2L3,CCDC116
rs140489	positive regulation of viral genome replication	PPARA	positive regulation of endothelial cell proliferation	STAT5A	1100	YDJC,UBE2L3,CCDC116
rs140489	positive regulation of viral genome replication	PPARA	cytokine-mediated signaling pathway	STAT5A	1100	YDJC,UBE2L3,CCDC116
rs140489	positive regulation of viral genome replication	PPARA	defense response	STAT5A	1100	YDJC,UBE2L3,CCDC116
rs140489	positive regulation of viral genome replication	PPARA	response to peptide hormone	STAT5A	1100	YDJC,UBE2L3,CCDC116
rs140489	positive regulation of viral genome replication	PPARA	receptor signaling pathway via JAK-STAT	STAT5A	1100	YDJC,UBE2L3,CCDC116
rs140489	positive regulation of viral genome replication	PPARA	response to xenobiotic stimulus	HNF1B	1100	YDJC,UBE2L3,CCDC116
rs140489	positive regulation of viral genome replication	PPARA	Notch signaling pathway	HNF1B	1100	YDJC,UBE2L3,CCDC116
rs140498	cellular response to retinoic acid	HAND2	negative regulation of epithelial cell proliferation	NKX2-8	1270	UBE2L3,CCDC116
rs140498	cellular response to retinoic acid	HAND2	negative regulation of epithelial cell proliferation	PAX6	1270	UBE2L3,CCDC116
rs140498	cellular response to retinoic acid	RORB	negative regulation of epithelial cell proliferation	NKX2-8	1270	UBE2L3,CCDC116
rs140498	cellular response to retinoic acid	RORB	negative regulation of epithelial cell proliferation	PAX6	1270	UBE2L3,CCDC116
rs140498	defense response to protozoan	BATF	positive regulation of cell differentiation	INSM1	1270	UBE2L3,CCDC116
rs140498	defense response to protozoan	BATF	negative regulation of epithelial cell proliferation	NKX2-8	1270	UBE2L3,CCDC116
rs140498	defense response to protozoan	BATF	defense response to virus	IRF2	1270	UBE2L3,CCDC116
rs140498	defense response to protozoan	BATF	immune system process	IRF2	1270	UBE2L3,CCDC116
rs140498	epithelial cell proliferation	HNF1B	positive regulation of cell differentiation	INSM1	1270	UBE2L3,CCDC116
rs140498	epithelial cell proliferation	HNF1B	negative regulation of epithelial cell proliferation	NKX2-8	1270	UBE2L3,CCDC116
rs140498	epithelial cell proliferation	HNF1B	defense response to virus	IRF2	1270	UBE2L3,CCDC116
rs140498	epithelial cell proliferation	HNF1B	immune system process	IRF2	1270	UBE2L3,CCDC116
rs140498	cellular response to retinoic acid	HAND2	positive regulation of cell differentiation	INSM1	1270	UBE2L3,CCDC116
rs140498	cellular response to retinoic acid	HAND2	defense response to virus	IRF2	1270	UBE2L3,CCDC116
rs140498	cellular response to retinoic acid	HAND2	immune system process	IRF2	1270	UBE2L3,CCDC116
rs140498	cytokine-mediated signaling pathway	STAT5A	positive regulation of cell differentiation	INSM1	1270	UBE2L3,CCDC116
rs140498	cytokine-mediated signaling pathway	STAT5A	negative regulation of epithelial cell proliferation	NKX2-8	1270	UBE2L3,CCDC116
rs140498	cytokine-mediated signaling pathway	STAT5A	defense response to virus	IRF2	1270	UBE2L3,CCDC116
rs140498	cytokine-mediated signaling pathway	STAT5A	immune system process	IRF2	1270	UBE2L3,CCDC116
rs140498	cytokine-mediated signaling pathway	STAT5A	immune system process	IRF4	1270	UBE2L3,CCDC116
rs140498	cytokine-mediated signaling pathway	STAT6	immune system process	IRF2	1270	UBE2L3,CCDC116
rs140498	cytokine-mediated signaling pathway	STAT6	immune system process	IRF4	1270	UBE2L3,CCDC116
rs140498	receptor signaling pathway via JAK-STAT	STAT5A	positive regulation of cell differentiation	INSM1	1270	UBE2L3,CCDC116
rs140498	receptor signaling pathway via JAK-STAT	STAT5A	negative regulation of epithelial cell proliferation	NKX2-8	1270	UBE2L3,CCDC116
rs140498	receptor signaling pathway via JAK-STAT	STAT5A	defense response to virus	IRF2	1270	UBE2L3,CCDC116
rs140498	receptor signaling pathway via JAK-STAT	STAT5A	immune system process	IRF2	1270	UBE2L3,CCDC116
rs140498	receptor signaling pathway via JAK-STAT	STAT5A	immune system process	IRF4	1270	UBE2L3,CCDC116
rs140498	receptor signaling pathway via JAK-STAT	STAT6	immune system process	IRF2	1270	UBE2L3,CCDC116
rs140498	receptor signaling pathway via JAK-STAT	STAT6	immune system process	IRF4	1270	UBE2L3,CCDC116
rs140498	response to xenobiotic stimulus	HNF1B	positive regulation of cell differentiation	INSM1	1270	UBE2L3,CCDC116
rs140498	response to xenobiotic stimulus	HNF1B	negative regulation of epithelial cell proliferation	NKX2-8	1270	UBE2L3,CCDC116
rs140498	response to xenobiotic stimulus	HNF1B	defense response to virus	IRF2	1270	UBE2L3,CCDC116
rs140498	response to xenobiotic stimulus	HNF1B	immune system process	IRF2	1270	UBE2L3,CCDC116
rs140498	response to xenobiotic stimulus	HNF1B	immune system process	IRF4	1270	UBE2L3,CCDC116
rs140498	response to xenobiotic stimulus	GATA3	immune system process	IRF2	1270	UBE2L3,CCDC116
rs140498	response to xenobiotic stimulus	GATA3	immune system process	IRF4	1270	UBE2L3,CCDC116
rs140498	response to virus	BATF3	positive regulation of cell differentiation	INSM1	1270	UBE2L3,CCDC116
rs140498	response to virus	BATF3	negative regulation of epithelial cell proliferation	NKX2-8	1270	UBE2L3,CCDC116
rs140498	response to virus	BATF3	defense response to virus	IRF2	1270	UBE2L3,CCDC116
rs140498	response to virus	BATF3	immune system process	IRF2	1270	UBE2L3,CCDC116
rs140498	response to virus	BATF3	immune system process	IRF4	1270	UBE2L3,CCDC116
rs140498	response to virus	GATA3	immune system process	IRF2	1270	UBE2L3,CCDC116
rs140498	response to virus	GATA3	immune system process	IRF4	1270	UBE2L3,CCDC116
rs140498	Notch signaling pathway	HNF1B	positive regulation of cell differentiation	INSM1	1270	UBE2L3,CCDC116
rs140498	Notch signaling pathway	HNF1B	negative regulation of epithelial cell proliferation	NKX2-8	1270	UBE2L3,CCDC116
rs140498	Notch signaling pathway	HNF1B	defense response to virus	IRF2	1270	UBE2L3,CCDC116
rs140498	Notch signaling pathway	HNF1B	immune system process	IRF2	1270	UBE2L3,CCDC116
rs1819658	intracellular estrogen receptor signaling pathway	ESR1	cellular response to transforming growth factor beta stimulus	MEF2C	589	CISD1
rs1819658	intracellular estrogen receptor signaling pathway	ESR1	negative regulation of epithelial cell proliferation	RUNX3	589	CISD1
rs1819658	intracellular estrogen receptor signaling pathway	ESR1	B cell homeostasis	MEF2C	589	CISD1
rs1819658	intracellular estrogen receptor signaling pathway	ESR1	MAPK cascade	MEF2C	589	CISD1
rs1819658	intracellular estrogen receptor signaling pathway	ESR1	humoral immune response	MEF2C	589	CISD1
rs1819658	B cell differentiation	KLF6	cellular response to transforming growth factor beta stimulus	MEF2C	589	CISD1
rs1819658	B cell differentiation	KLF6	negative regulation of epithelial cell proliferation	RUNX3	589	CISD1
rs1819658	B cell differentiation	KLF6	B cell homeostasis	MEF2C	589	CISD1
rs1819658	B cell differentiation	KLF6	MAPK cascade	MEF2C	589	CISD1
rs1819658	B cell differentiation	KLF6	humoral immune response	MEF2C	589	CISD1
rs1819658	cellular response to estrogen stimulus	ESR1	cellular response to transforming growth factor beta stimulus	MEF2C	589	CISD1
rs1819658	cellular response to estrogen stimulus	ESR1	negative regulation of epithelial cell proliferation	RUNX3	589	CISD1
rs1819658	cellular response to estrogen stimulus	ESR1	B cell homeostasis	MEF2C	589	CISD1
rs1819658	cellular response to estrogen stimulus	ESR1	MAPK cascade	MEF2C	589	CISD1
rs1819658	cellular response to estrogen stimulus	ESR1	humoral immune response	MEF2C	589	CISD1
rs1819658	regulation of apoptotic process	ESR1	cellular response to transforming growth factor beta stimulus	MEF2C	589	CISD1
rs1819658	regulation of apoptotic process	ESR1	negative regulation of epithelial cell proliferation	RUNX3	589	CISD1
rs1819658	regulation of apoptotic process	ESR1	B cell homeostasis	MEF2C	589	CISD1
rs1819658	regulation of apoptotic process	ESR1	MAPK cascade	MEF2C	589	CISD1
rs1819658	regulation of apoptotic process	ESR1	humoral immune response	MEF2C	589	CISD1
rs1819658	phospholipase C-activating G protein-coupled receptor signaling pathway	ESR1	cellular response to transforming growth factor beta stimulus	MEF2C	589	CISD1
rs1819658	phospholipase C-activating G protein-coupled receptor signaling pathway	ESR1	negative regulation of epithelial cell proliferation	RUNX3	589	CISD1
rs1819658	phospholipase C-activating G protein-coupled receptor signaling pathway	ESR1	B cell homeostasis	MEF2C	589	CISD1
rs1819658	phospholipase C-activating G protein-coupled receptor signaling pathway	ESR1	MAPK cascade	MEF2C	589	CISD1
rs1819658	phospholipase C-activating G protein-coupled receptor signaling pathway	ESR1	humoral immune response	MEF2C	589	CISD1
rs2157453	positive regulation of cell differentiation	JUNB	autophagy	TP53	1228	TNFSF18
rs2157453	positive regulation of cell differentiation	JUNB	autophagy	XBP1	1228	TNFSF18
rs2157453	positive regulation of cell differentiation	NEUROD1	autophagy	TP53	1228	TNFSF18
rs2157453	positive regulation of cell differentiation	NEUROD1	autophagy	XBP1	1228	TNFSF18
rs2157453	positive regulation of cell differentiation	JUNB	positive regulation of MAPK cascade	TP73	1228	TNFSF18
rs2157453	positive regulation of cell differentiation	JUNB	cellular response to oxidative stress	ATF2	1228	TNFSF18
rs2157453	positive regulation of cell differentiation	JUNB	negative regulation of proteolysis	TP53	1228	TNFSF18
rs2157453	negative regulation of Wnt signaling pathway	GSC	endoplasmic reticulum unfolded protein response	ATF3	1228	TNFSF18
rs2157453	negative regulation of Wnt signaling pathway	GSC	autophagy	TP53	1228	TNFSF18
rs2157453	negative regulation of Wnt signaling pathway	GSC	positive regulation of MAPK cascade	TP73	1228	TNFSF18
rs2157453	negative regulation of Wnt signaling pathway	GSC	cellular response to oxidative stress	ATF2	1228	TNFSF18
rs2157453	negative regulation of Wnt signaling pathway	GSC	negative regulation of proteolysis	TP53	1228	TNFSF18
rs2157453	response to mechanical stimulus	FOSB	endoplasmic reticulum unfolded protein response	ATF3	1228	TNFSF18
rs2157453	response to mechanical stimulus	FOSB	autophagy	TP53	1228	TNFSF18
rs2157453	response to mechanical stimulus	FOSB	positive regulation of MAPK cascade	TP73	1228	TNFSF18
rs2157453	response to mechanical stimulus	FOSB	cellular response to oxidative stress	ATF2	1228	TNFSF18
rs2157453	response to mechanical stimulus	FOSB	negative regulation of proteolysis	TP53	1228	TNFSF18
rs2548530	cell migration	SIX2	cellular response to interleukin-4	GATA3	1143	LNPEP,ERAP2
rs2548530	cell migration	SIX2	cellular response to interleukin-4	TCF7	1143	LNPEP,ERAP2
rs2548530	cell migration	FOXE1	cellular response to interleukin-4	GATA3	1143	LNPEP,ERAP2
rs2548530	cell migration	FOXE1	cellular response to interleukin-4	TCF7	1143	LNPEP,ERAP2
rs2548530	cell migration	FOXE1	epithelial to mesenchymal transition	FOXF2	1143	LNPEP,ERAP2
rs2548530	cell migration	FOXE1	extracellular matrix organization	FOXF2	1143	LNPEP,ERAP2
rs2548530	cell migration	FOXE1	immune response	TCF7	1143	LNPEP,ERAP2
rs2548530	innate immune response	PRDM1	epithelial to mesenchymal transition	FOXF2	1143	LNPEP,ERAP2
rs2548530	innate immune response	PRDM1	extracellular matrix organization	FOXF2	1143	LNPEP,ERAP2
rs2548530	innate immune response	PRDM1	immune response	TCF7	1143	LNPEP,ERAP2
rs2548530	innate immune response	PRDM1	cellular response to interleukin-4	TCF7	1143	LNPEP,ERAP2
rs2548530	B cell homeostasis	MEF2C	epithelial to mesenchymal transition	FOXF2	1143	LNPEP,ERAP2
rs2548530	B cell homeostasis	MEF2C	extracellular matrix organization	FOXF2	1143	LNPEP,ERAP2
rs2548530	B cell homeostasis	MEF2C	immune response	TCF7	1143	LNPEP,ERAP2
rs2548530	B cell homeostasis	MEF2C	cellular response to interleukin-4	TCF7	1143	LNPEP,ERAP2
rs2548530	MAPK cascade	MEF2A	epithelial to mesenchymal transition	FOXF2	1143	LNPEP,ERAP2
rs2548530	MAPK cascade	MEF2C	epithelial to mesenchymal transition	FOXF2	1143	LNPEP,ERAP2
rs2548530	MAPK cascade	MEF2A	extracellular matrix organization	FOXF2	1143	LNPEP,ERAP2
rs2548530	MAPK cascade	MEF2C	extracellular matrix organization	FOXF2	1143	LNPEP,ERAP2
rs2548530	MAPK cascade	MEF2A	immune response	TCF7	1143	LNPEP,ERAP2
rs2548530	MAPK cascade	MEF2C	immune response	TCF7	1143	LNPEP,ERAP2
rs2548530	MAPK cascade	MEF2A	cellular response to interleukin-4	TCF7	1143	LNPEP,ERAP2
rs2548530	MAPK cascade	MEF2C	cellular response to interleukin-4	TCF7	1143	LNPEP,ERAP2
rs28667727	negative regulation of toll-like receptor signaling pathway	IRF4	regulation of inflammatory response	BCL6	1058	GPR65,GALC
rs28667727	defense response to protozoan	IRF4	regulation of inflammatory response	BCL6	1058	GPR65,GALC
rs28667727	negative regulation of toll-like receptor signaling pathway	IRF4	retinoic acid receptor signaling pathway	RARA	1058	GPR65,GALC
rs28667727	negative regulation of toll-like receptor signaling pathway	IRF4	retinoic acid receptor signaling pathway	RARB	1058	GPR65,GALC
rs28667727	negative regulation of toll-like receptor signaling pathway	IRF4	retinoic acid receptor signaling pathway	TBX1	1058	GPR65,GALC
rs28667727	defense response to protozoan	IRF4	retinoic acid receptor signaling pathway	RARA	1058	GPR65,GALC
rs28667727	defense response to protozoan	IRF4	retinoic acid receptor signaling pathway	RARB	1058	GPR65,GALC
rs28667727	defense response to protozoan	IRF4	retinoic acid receptor signaling pathway	TBX1	1058	GPR65,GALC
rs28667727	defense response to protozoan	IRF8	retinoic acid receptor signaling pathway	RARA	1058	GPR65,GALC
rs28667727	defense response to protozoan	IRF8	retinoic acid receptor signaling pathway	RARB	1058	GPR65,GALC
rs28667727	defense response to protozoan	IRF8	retinoic acid receptor signaling pathway	TBX1	1058	GPR65,GALC
rs28667727	positive regulation of interleukin-10 production	IRF4	cellular response to estrogen stimulus	RARA	1058	GPR65,GALC
rs28667727	positive regulation of interleukin-10 production	IRF4	regulation of inflammatory response	BCL6	1058	GPR65,GALC
rs28667727	positive regulation of interleukin-10 production	IRF4	response to cytokine	RARA	1058	GPR65,GALC
rs28667727	positive regulation of interleukin-10 production	IRF4	cellular response to retinoic acid	RARA	1058	GPR65,GALC
rs28667727	positive regulation of interleukin-10 production	IRF4	retinoic acid receptor signaling pathway	RARA	1058	GPR65,GALC
rs28667727	positive regulation of interleukin-10 production	IRF4	retinoic acid receptor signaling pathway	RARB	1058	GPR65,GALC
rs28667727	negative regulation of toll-like receptor signaling pathway	IRF4	cellular response to estrogen stimulus	RARA	1058	GPR65,GALC
rs28667727	negative regulation of toll-like receptor signaling pathway	IRF4	response to cytokine	RARA	1058	GPR65,GALC
rs28667727	negative regulation of toll-like receptor signaling pathway	IRF4	cellular response to retinoic acid	RARA	1058	GPR65,GALC
rs28667727	defense response to protozoan	IRF4	cellular response to estrogen stimulus	RARA	1058	GPR65,GALC
rs28667727	defense response to protozoan	IRF4	response to cytokine	RARA	1058	GPR65,GALC
rs28667727	defense response to protozoan	IRF4	cellular response to retinoic acid	RARA	1058	GPR65,GALC
rs28667727	immune system process	IRF4	cellular response to estrogen stimulus	RARA	1058	GPR65,GALC
rs28667727	immune system process	IRF4	regulation of inflammatory response	BCL6	1058	GPR65,GALC
rs28667727	immune system process	IRF4	response to cytokine	RARA	1058	GPR65,GALC
rs28667727	immune system process	IRF4	cellular response to retinoic acid	RARA	1058	GPR65,GALC
rs28667727	immune system process	IRF4	retinoic acid receptor signaling pathway	RARA	1058	GPR65,GALC
rs28667727	immune system process	IRF4	retinoic acid receptor signaling pathway	RARB	1058	GPR65,GALC
rs3024495	positive regulation of apoptotic process	IRF5	regulation of cell differentiation	TBX19	1228	MAPKAPK2,RASSF5,PIGR,PFKFB2
rs3024495	positive regulation of apoptotic process	IRF5	regulation of cell differentiation	CEBPD	1228	MAPKAPK2,RASSF5,PIGR,PFKFB2
rs3024495	positive regulation of apoptotic process	NR4A1	regulation of cell differentiation	TBX19	1228	MAPKAPK2,RASSF5,PIGR,PFKFB2
rs3024495	positive regulation of apoptotic process	NR4A1	regulation of cell differentiation	CEBPD	1228	MAPKAPK2,RASSF5,PIGR,PFKFB2
rs3024495	positive regulation of apoptotic process	IRF5	Notch signaling pathway	TBX2	1228	MAPKAPK2,RASSF5,PIGR,PFKFB2
rs3024495	positive regulation of apoptotic process	IRF5	Notch signaling pathway	CEBPA	1228	MAPKAPK2,RASSF5,PIGR,PFKFB2
rs3024495	positive regulation of apoptotic process	NR4A1	Notch signaling pathway	TBX2	1228	MAPKAPK2,RASSF5,PIGR,PFKFB2
rs3024495	positive regulation of apoptotic process	NR4A1	Notch signaling pathway	CEBPA	1228	MAPKAPK2,RASSF5,PIGR,PFKFB2
rs3024495	digestive tract development	FOXF1	Notch signaling pathway	SIX1	1228	MAPKAPK2,RASSF5,PIGR,PFKFB2
rs3024495	digestive tract development	FOXF1	Notch signaling pathway	TBX2	1228	MAPKAPK2,RASSF5,PIGR,PFKFB2
rs3024495	digestive tract development	NKX2-2	Notch signaling pathway	SIX1	1228	MAPKAPK2,RASSF5,PIGR,PFKFB2
rs3024495	digestive tract development	NKX2-2	Notch signaling pathway	TBX2	1228	MAPKAPK2,RASSF5,PIGR,PFKFB2
rs3024495	positive regulation of apoptotic process	RARB	positive regulation of MAPK cascade	AR	1228	MAPKAPK2,RASSF5,PIGR,PFKFB2
rs3024495	positive regulation of apoptotic process	RARB	positive regulation of MAPK cascade	TBX1	1228	MAPKAPK2,RASSF5,PIGR,PFKFB2
rs3024495	positive regulation of apoptotic process	IRF5	positive regulation of MAPK cascade	AR	1228	MAPKAPK2,RASSF5,PIGR,PFKFB2
rs3024495	positive regulation of apoptotic process	IRF5	positive regulation of MAPK cascade	TBX1	1228	MAPKAPK2,RASSF5,PIGR,PFKFB2
rs3024495	negative regulation of toll-like receptor signaling pathway	IRF4	retinoic acid receptor signaling pathway	RARA	1228	MAPKAPK2,RASSF5,PIGR,PFKFB2
rs3024495	negative regulation of toll-like receptor signaling pathway	IRF4	retinoic acid receptor signaling pathway	RARB	1228	MAPKAPK2,RASSF5,PIGR,PFKFB2
rs3024495	negative regulation of toll-like receptor signaling pathway	IRF4	retinoic acid receptor signaling pathway	TBX1	1228	MAPKAPK2,RASSF5,PIGR,PFKFB2
rs3024495	defense response to protozoan	IRF4	retinoic acid receptor signaling pathway	RARA	1228	MAPKAPK2,RASSF5,PIGR,PFKFB2
rs3024495	defense response to protozoan	IRF4	retinoic acid receptor signaling pathway	RARB	1228	MAPKAPK2,RASSF5,PIGR,PFKFB2
rs3024495	defense response to protozoan	IRF4	retinoic acid receptor signaling pathway	TBX1	1228	MAPKAPK2,RASSF5,PIGR,PFKFB2
rs3024495	defense response to protozoan	IRF8	retinoic acid receptor signaling pathway	RARA	1228	MAPKAPK2,RASSF5,PIGR,PFKFB2
rs3024495	defense response to protozoan	IRF8	retinoic acid receptor signaling pathway	RARB	1228	MAPKAPK2,RASSF5,PIGR,PFKFB2
rs3024495	defense response to protozoan	IRF8	retinoic acid receptor signaling pathway	TBX1	1228	MAPKAPK2,RASSF5,PIGR,PFKFB2
rs3024495	response to progesterone	NKX2-2	determination of left/right symmetry	TBX1	1228	MAPKAPK2,RASSF5,PIGR,PFKFB2
rs3024495	response to progesterone	NKX2-2	regulation of cell differentiation	TBX19	1228	MAPKAPK2,RASSF5,PIGR,PFKFB2
rs3024495	response to progesterone	NKX2-2	positive regulation of MAPK cascade	TBX1	1228	MAPKAPK2,RASSF5,PIGR,PFKFB2
rs3024495	response to progesterone	NKX2-2	positive regulation of mesenchymal cell proliferation	TBX1	1228	MAPKAPK2,RASSF5,PIGR,PFKFB2
rs3024495	response to progesterone	NKX2-2	regulation of T cell differentiation	TBX21	1228	MAPKAPK2,RASSF5,PIGR,PFKFB2
rs3024495	response to progesterone	NKX2-2	negative regulation of interleukin-2 production	TBX21	1228	MAPKAPK2,RASSF5,PIGR,PFKFB2
rs3024495	response to progesterone	NKX2-2	retinoic acid receptor signaling pathway	TBX1	1228	MAPKAPK2,RASSF5,PIGR,PFKFB2
rs3024495	response to progesterone	NKX2-2	response to retinoic acid	TBX2	1228	MAPKAPK2,RASSF5,PIGR,PFKFB2
rs3024495	response to progesterone	NKX2-2	negative regulation of cell migration	TBX5	1228	MAPKAPK2,RASSF5,PIGR,PFKFB2
rs3024495	response to progesterone	NKX2-2	Notch signaling pathway	TBX2	1228	MAPKAPK2,RASSF5,PIGR,PFKFB2
rs3024495	response to progesterone	NKX2-2	response to virus	TBX21	1228	MAPKAPK2,RASSF5,PIGR,PFKFB2
rs3024495	cytokine-mediated signaling pathway	IRF5	determination of left/right symmetry	TBX1	1228	MAPKAPK2,RASSF5,PIGR,PFKFB2
rs3024495	cytokine-mediated signaling pathway	IRF5	regulation of cell differentiation	TBX19	1228	MAPKAPK2,RASSF5,PIGR,PFKFB2
rs3024495	cytokine-mediated signaling pathway	IRF5	positive regulation of MAPK cascade	TBX1	1228	MAPKAPK2,RASSF5,PIGR,PFKFB2
rs3024495	cytokine-mediated signaling pathway	IRF5	positive regulation of mesenchymal cell proliferation	TBX1	1228	MAPKAPK2,RASSF5,PIGR,PFKFB2
rs3024495	cytokine-mediated signaling pathway	IRF5	regulation of T cell differentiation	TBX21	1228	MAPKAPK2,RASSF5,PIGR,PFKFB2
rs3024495	cytokine-mediated signaling pathway	IRF5	negative regulation of interleukin-2 production	TBX21	1228	MAPKAPK2,RASSF5,PIGR,PFKFB2
rs3024495	cytokine-mediated signaling pathway	IRF5	retinoic acid receptor signaling pathway	TBX1	1228	MAPKAPK2,RASSF5,PIGR,PFKFB2
rs3024495	cytokine-mediated signaling pathway	IRF5	response to retinoic acid	TBX2	1228	MAPKAPK2,RASSF5,PIGR,PFKFB2
rs3024495	cytokine-mediated signaling pathway	IRF5	negative regulation of cell migration	TBX5	1228	MAPKAPK2,RASSF5,PIGR,PFKFB2
rs3024495	cytokine-mediated signaling pathway	IRF5	Notch signaling pathway	TBX2	1228	MAPKAPK2,RASSF5,PIGR,PFKFB2
rs3024495	cytokine-mediated signaling pathway	IRF5	response to virus	TBX21	1228	MAPKAPK2,RASSF5,PIGR,PFKFB2
rs3024495	myeloid cell differentiation	IRF8	determination of left/right symmetry	TBX1	1228	MAPKAPK2,RASSF5,PIGR,PFKFB2
rs3024495	myeloid cell differentiation	IRF8	regulation of cell differentiation	TBX19	1228	MAPKAPK2,RASSF5,PIGR,PFKFB2
rs3024495	myeloid cell differentiation	IRF8	positive regulation of MAPK cascade	TBX1	1228	MAPKAPK2,RASSF5,PIGR,PFKFB2
rs3024495	myeloid cell differentiation	IRF8	positive regulation of mesenchymal cell proliferation	TBX1	1228	MAPKAPK2,RASSF5,PIGR,PFKFB2
rs3024495	myeloid cell differentiation	IRF8	regulation of T cell differentiation	TBX21	1228	MAPKAPK2,RASSF5,PIGR,PFKFB2
rs3024495	myeloid cell differentiation	IRF8	negative regulation of interleukin-2 production	TBX21	1228	MAPKAPK2,RASSF5,PIGR,PFKFB2
rs3024495	myeloid cell differentiation	IRF8	retinoic acid receptor signaling pathway	TBX1	1228	MAPKAPK2,RASSF5,PIGR,PFKFB2
rs3024495	myeloid cell differentiation	IRF8	response to retinoic acid	TBX2	1228	MAPKAPK2,RASSF5,PIGR,PFKFB2
rs3024495	myeloid cell differentiation	IRF8	negative regulation of cell migration	TBX5	1228	MAPKAPK2,RASSF5,PIGR,PFKFB2
rs3024495	myeloid cell differentiation	IRF8	Notch signaling pathway	TBX2	1228	MAPKAPK2,RASSF5,PIGR,PFKFB2
rs3024495	myeloid cell differentiation	IRF8	response to virus	TBX21	1228	MAPKAPK2,RASSF5,PIGR,PFKFB2
rs3024495	defense response to protozoan	IRF8	determination of left/right symmetry	TBX1	1228	MAPKAPK2,RASSF5,PIGR,PFKFB2
rs3024495	defense response to protozoan	IRF4	determination of left/right symmetry	TBX1	1228	MAPKAPK2,RASSF5,PIGR,PFKFB2
rs3024495	defense response to protozoan	IRF8	regulation of cell differentiation	TBX19	1228	MAPKAPK2,RASSF5,PIGR,PFKFB2
rs3024495	defense response to protozoan	IRF4	regulation of cell differentiation	TBX19	1228	MAPKAPK2,RASSF5,PIGR,PFKFB2
rs3024495	defense response to protozoan	IRF8	positive regulation of MAPK cascade	TBX1	1228	MAPKAPK2,RASSF5,PIGR,PFKFB2
rs3024495	defense response to protozoan	IRF4	positive regulation of MAPK cascade	TBX1	1228	MAPKAPK2,RASSF5,PIGR,PFKFB2
rs3024495	defense response to protozoan	IRF8	positive regulation of mesenchymal cell proliferation	TBX1	1228	MAPKAPK2,RASSF5,PIGR,PFKFB2
rs3024495	defense response to protozoan	IRF4	positive regulation of mesenchymal cell proliferation	TBX1	1228	MAPKAPK2,RASSF5,PIGR,PFKFB2
rs3024495	defense response to protozoan	IRF8	regulation of T cell differentiation	TBX21	1228	MAPKAPK2,RASSF5,PIGR,PFKFB2
rs3024495	defense response to protozoan	IRF4	regulation of T cell differentiation	TBX21	1228	MAPKAPK2,RASSF5,PIGR,PFKFB2
rs3024495	defense response to protozoan	IRF8	negative regulation of interleukin-2 production	TBX21	1228	MAPKAPK2,RASSF5,PIGR,PFKFB2
rs3024495	defense response to protozoan	IRF4	negative regulation of interleukin-2 production	TBX21	1228	MAPKAPK2,RASSF5,PIGR,PFKFB2
rs3024495	defense response to protozoan	IRF8	response to retinoic acid	TBX2	1228	MAPKAPK2,RASSF5,PIGR,PFKFB2
rs3024495	defense response to protozoan	IRF4	response to retinoic acid	TBX2	1228	MAPKAPK2,RASSF5,PIGR,PFKFB2
rs3024495	defense response to protozoan	IRF8	negative regulation of cell migration	TBX5	1228	MAPKAPK2,RASSF5,PIGR,PFKFB2
rs3024495	defense response to protozoan	IRF4	negative regulation of cell migration	TBX5	1228	MAPKAPK2,RASSF5,PIGR,PFKFB2
rs3024495	defense response to protozoan	IRF8	Notch signaling pathway	TBX2	1228	MAPKAPK2,RASSF5,PIGR,PFKFB2
rs3024495	defense response to protozoan	IRF4	Notch signaling pathway	TBX2	1228	MAPKAPK2,RASSF5,PIGR,PFKFB2
rs3024495	defense response to protozoan	IRF8	response to virus	TBX21	1228	MAPKAPK2,RASSF5,PIGR,PFKFB2
rs3024495	defense response to protozoan	IRF4	response to virus	TBX21	1228	MAPKAPK2,RASSF5,PIGR,PFKFB2
rs3024495	negative regulation of toll-like receptor signaling pathway	IRF4	determination of left/right symmetry	TBX1	1228	MAPKAPK2,RASSF5,PIGR,PFKFB2
rs3024495	negative regulation of toll-like receptor signaling pathway	IRF4	regulation of cell differentiation	TBX19	1228	MAPKAPK2,RASSF5,PIGR,PFKFB2
rs3024495	negative regulation of toll-like receptor signaling pathway	IRF4	positive regulation of MAPK cascade	TBX1	1228	MAPKAPK2,RASSF5,PIGR,PFKFB2
rs3024495	negative regulation of toll-like receptor signaling pathway	IRF4	positive regulation of mesenchymal cell proliferation	TBX1	1228	MAPKAPK2,RASSF5,PIGR,PFKFB2
rs3024495	negative regulation of toll-like receptor signaling pathway	IRF4	regulation of T cell differentiation	TBX21	1228	MAPKAPK2,RASSF5,PIGR,PFKFB2
rs3024495	negative regulation of toll-like receptor signaling pathway	IRF4	negative regulation of interleukin-2 production	TBX21	1228	MAPKAPK2,RASSF5,PIGR,PFKFB2
rs3024495	negative regulation of toll-like receptor signaling pathway	IRF4	response to retinoic acid	TBX2	1228	MAPKAPK2,RASSF5,PIGR,PFKFB2
rs3024495	negative regulation of toll-like receptor signaling pathway	IRF4	negative regulation of cell migration	TBX5	1228	MAPKAPK2,RASSF5,PIGR,PFKFB2
rs3024495	negative regulation of toll-like receptor signaling pathway	IRF4	Notch signaling pathway	TBX2	1228	MAPKAPK2,RASSF5,PIGR,PFKFB2
rs3024495	negative regulation of toll-like receptor signaling pathway	IRF4	response to virus	TBX21	1228	MAPKAPK2,RASSF5,PIGR,PFKFB2
rs3024495	cellular response to mechanical stimulus	IRF1	determination of left/right symmetry	TBX1	1228	MAPKAPK2,RASSF5,PIGR,PFKFB2
rs3024495	cellular response to mechanical stimulus	IRF1	regulation of cell differentiation	TBX19	1228	MAPKAPK2,RASSF5,PIGR,PFKFB2
rs3024495	cellular response to mechanical stimulus	IRF1	positive regulation of MAPK cascade	TBX1	1228	MAPKAPK2,RASSF5,PIGR,PFKFB2
rs3024495	cellular response to mechanical stimulus	IRF1	positive regulation of mesenchymal cell proliferation	TBX1	1228	MAPKAPK2,RASSF5,PIGR,PFKFB2
rs3024495	cellular response to mechanical stimulus	IRF1	regulation of T cell differentiation	TBX21	1228	MAPKAPK2,RASSF5,PIGR,PFKFB2
rs3024495	cellular response to mechanical stimulus	IRF1	negative regulation of interleukin-2 production	TBX21	1228	MAPKAPK2,RASSF5,PIGR,PFKFB2
rs3024495	cellular response to mechanical stimulus	IRF1	retinoic acid receptor signaling pathway	TBX1	1228	MAPKAPK2,RASSF5,PIGR,PFKFB2
rs3024495	cellular response to mechanical stimulus	IRF1	response to retinoic acid	TBX2	1228	MAPKAPK2,RASSF5,PIGR,PFKFB2
rs3024495	cellular response to mechanical stimulus	IRF1	negative regulation of cell migration	TBX5	1228	MAPKAPK2,RASSF5,PIGR,PFKFB2
rs3024495	cellular response to mechanical stimulus	IRF1	Notch signaling pathway	TBX2	1228	MAPKAPK2,RASSF5,PIGR,PFKFB2
rs3024495	cellular response to mechanical stimulus	IRF1	response to virus	TBX21	1228	MAPKAPK2,RASSF5,PIGR,PFKFB2
rs3024495	digestive tract development	NKX2-2	determination of left/right symmetry	TBX1	1228	MAPKAPK2,RASSF5,PIGR,PFKFB2
rs3024495	digestive tract development	NKX2-2	regulation of cell differentiation	TBX19	1228	MAPKAPK2,RASSF5,PIGR,PFKFB2
rs3024495	digestive tract development	NKX2-2	positive regulation of MAPK cascade	TBX1	1228	MAPKAPK2,RASSF5,PIGR,PFKFB2
rs3024495	digestive tract development	NKX2-2	positive regulation of mesenchymal cell proliferation	TBX1	1228	MAPKAPK2,RASSF5,PIGR,PFKFB2
rs3024495	digestive tract development	NKX2-2	regulation of T cell differentiation	TBX21	1228	MAPKAPK2,RASSF5,PIGR,PFKFB2
rs3024495	digestive tract development	NKX2-2	negative regulation of interleukin-2 production	TBX21	1228	MAPKAPK2,RASSF5,PIGR,PFKFB2
rs3024495	digestive tract development	NKX2-2	retinoic acid receptor signaling pathway	TBX1	1228	MAPKAPK2,RASSF5,PIGR,PFKFB2
rs3024495	digestive tract development	NKX2-2	response to retinoic acid	TBX2	1228	MAPKAPK2,RASSF5,PIGR,PFKFB2
rs3024495	digestive tract development	NKX2-2	negative regulation of cell migration	TBX5	1228	MAPKAPK2,RASSF5,PIGR,PFKFB2
rs3024495	digestive tract development	NKX2-2	response to virus	TBX21	1228	MAPKAPK2,RASSF5,PIGR,PFKFB2
rs3024495	positive regulation of apoptotic process	IRF5	determination of left/right symmetry	TBX1	1228	MAPKAPK2,RASSF5,PIGR,PFKFB2
rs3024495	positive regulation of apoptotic process	IRF5	positive regulation of mesenchymal cell proliferation	TBX1	1228	MAPKAPK2,RASSF5,PIGR,PFKFB2
rs3024495	positive regulation of apoptotic process	IRF5	regulation of T cell differentiation	TBX21	1228	MAPKAPK2,RASSF5,PIGR,PFKFB2
rs3024495	positive regulation of apoptotic process	IRF5	negative regulation of interleukin-2 production	TBX21	1228	MAPKAPK2,RASSF5,PIGR,PFKFB2
rs3024495	positive regulation of apoptotic process	IRF5	retinoic acid receptor signaling pathway	TBX1	1228	MAPKAPK2,RASSF5,PIGR,PFKFB2
rs3024495	positive regulation of apoptotic process	IRF5	response to retinoic acid	TBX2	1228	MAPKAPK2,RASSF5,PIGR,PFKFB2
rs3024495	positive regulation of apoptotic process	IRF5	negative regulation of cell migration	TBX5	1228	MAPKAPK2,RASSF5,PIGR,PFKFB2
rs3024495	positive regulation of apoptotic process	IRF5	response to virus	TBX21	1228	MAPKAPK2,RASSF5,PIGR,PFKFB2
rs3024495	autophagy	IRF8	determination of left/right symmetry	TBX1	1228	MAPKAPK2,RASSF5,PIGR,PFKFB2
rs3024495	autophagy	IRF8	regulation of cell differentiation	TBX19	1228	MAPKAPK2,RASSF5,PIGR,PFKFB2
rs3024495	autophagy	IRF8	positive regulation of MAPK cascade	TBX1	1228	MAPKAPK2,RASSF5,PIGR,PFKFB2
rs3024495	autophagy	IRF8	positive regulation of mesenchymal cell proliferation	TBX1	1228	MAPKAPK2,RASSF5,PIGR,PFKFB2
rs3024495	autophagy	IRF8	regulation of T cell differentiation	TBX21	1228	MAPKAPK2,RASSF5,PIGR,PFKFB2
rs3024495	autophagy	IRF8	negative regulation of interleukin-2 production	TBX21	1228	MAPKAPK2,RASSF5,PIGR,PFKFB2
rs3024495	autophagy	IRF8	retinoic acid receptor signaling pathway	TBX1	1228	MAPKAPK2,RASSF5,PIGR,PFKFB2
rs3024495	autophagy	IRF8	response to retinoic acid	TBX2	1228	MAPKAPK2,RASSF5,PIGR,PFKFB2
rs3024495	autophagy	IRF8	negative regulation of cell migration	TBX5	1228	MAPKAPK2,RASSF5,PIGR,PFKFB2
rs3024495	autophagy	IRF8	Notch signaling pathway	TBX2	1228	MAPKAPK2,RASSF5,PIGR,PFKFB2
rs3024495	autophagy	IRF8	response to virus	TBX21	1228	MAPKAPK2,RASSF5,PIGR,PFKFB2
rs3024495	phagocytosis	IRF8	determination of left/right symmetry	TBX1	1228	MAPKAPK2,RASSF5,PIGR,PFKFB2
rs3024495	phagocytosis	IRF8	regulation of cell differentiation	TBX19	1228	MAPKAPK2,RASSF5,PIGR,PFKFB2
rs3024495	phagocytosis	IRF8	positive regulation of MAPK cascade	TBX1	1228	MAPKAPK2,RASSF5,PIGR,PFKFB2
rs3024495	phagocytosis	IRF8	positive regulation of mesenchymal cell proliferation	TBX1	1228	MAPKAPK2,RASSF5,PIGR,PFKFB2
rs3024495	phagocytosis	IRF8	regulation of T cell differentiation	TBX21	1228	MAPKAPK2,RASSF5,PIGR,PFKFB2
rs3024495	phagocytosis	IRF8	negative regulation of interleukin-2 production	TBX21	1228	MAPKAPK2,RASSF5,PIGR,PFKFB2
rs3024495	phagocytosis	IRF8	retinoic acid receptor signaling pathway	TBX1	1228	MAPKAPK2,RASSF5,PIGR,PFKFB2
rs3024495	phagocytosis	IRF8	response to retinoic acid	TBX2	1228	MAPKAPK2,RASSF5,PIGR,PFKFB2
rs3024495	phagocytosis	IRF8	negative regulation of cell migration	TBX5	1228	MAPKAPK2,RASSF5,PIGR,PFKFB2
rs3024495	phagocytosis	IRF8	Notch signaling pathway	TBX2	1228	MAPKAPK2,RASSF5,PIGR,PFKFB2
rs3024495	phagocytosis	IRF8	response to virus	TBX21	1228	MAPKAPK2,RASSF5,PIGR,PFKFB2
rs3024495	cellular defense response	ZNF148	determination of left/right symmetry	TBX1	1228	MAPKAPK2,RASSF5,PIGR,PFKFB2
rs3024495	cellular defense response	ZNF148	regulation of cell differentiation	TBX19	1228	MAPKAPK2,RASSF5,PIGR,PFKFB2
rs3024495	cellular defense response	ZNF148	positive regulation of MAPK cascade	TBX1	1228	MAPKAPK2,RASSF5,PIGR,PFKFB2
rs3024495	cellular defense response	ZNF148	positive regulation of mesenchymal cell proliferation	TBX1	1228	MAPKAPK2,RASSF5,PIGR,PFKFB2
rs3024495	cellular defense response	ZNF148	regulation of T cell differentiation	TBX21	1228	MAPKAPK2,RASSF5,PIGR,PFKFB2
rs3024495	cellular defense response	ZNF148	negative regulation of interleukin-2 production	TBX21	1228	MAPKAPK2,RASSF5,PIGR,PFKFB2
rs3024495	cellular defense response	ZNF148	retinoic acid receptor signaling pathway	TBX1	1228	MAPKAPK2,RASSF5,PIGR,PFKFB2
rs3024495	cellular defense response	ZNF148	response to retinoic acid	TBX2	1228	MAPKAPK2,RASSF5,PIGR,PFKFB2
rs3024495	cellular defense response	ZNF148	negative regulation of cell migration	TBX5	1228	MAPKAPK2,RASSF5,PIGR,PFKFB2
rs3024495	cellular defense response	ZNF148	Notch signaling pathway	TBX2	1228	MAPKAPK2,RASSF5,PIGR,PFKFB2
rs3024495	cellular defense response	ZNF148	response to virus	TBX21	1228	MAPKAPK2,RASSF5,PIGR,PFKFB2
rs3024505	regulation of apoptotic process	EGR1	wound healing	GLI3	565	PFKFB2
rs3024505	positive regulation of endothelial cell differentiation	VEZF1	wound healing	GLI3	565	PFKFB2
rs3024505	BMP signaling pathway	EGR1	wound healing	GLI3	565	PFKFB2
rs3024505	cellular defense response	VEZF1	wound healing	GLI3	565	PFKFB2
rs3024505	positive regulation of toll-like receptor 4 signaling pathway	NR1H3	wound healing	GLI3	565	PFKFB2
rs3024505	T cell differentiation	EGR1	wound healing	GLI3	565	PFKFB2
rs3024505	negative regulation of macrophage derived foam cell differentiation	NR1H3	wound healing	GLI3	565	PFKFB2
rs3024505	interleukin-1-mediated signaling pathway	EGR1	wound healing	GLI3	565	PFKFB2
rs3024505	negative regulation of proteolysis	NR1H3	wound healing	GLI3	565	PFKFB2
rs3024505	negative regulation of macrophage activation	NR1H3	wound healing	GLI3	565	PFKFB2
rs3764147	positive regulation of cell differentiation	JUNB	autophagy	TP53	1333	CCDC122,LACC1
rs3764147	positive regulation of cell differentiation	JUNB	autophagy	XBP1	1333	CCDC122,LACC1
rs3764147	positive regulation of cell differentiation	NEUROD1	autophagy	TP53	1333	CCDC122,LACC1
rs3764147	positive regulation of cell differentiation	NEUROD1	autophagy	XBP1	1333	CCDC122,LACC1
rs3764147	G protein-coupled receptor signaling pathway	RORB	cellular response to interleukin-4	GATA3	1333	CCDC122,LACC1
rs3764147	G protein-coupled receptor signaling pathway	RORB	cellular response to interleukin-4	XBP1	1333	CCDC122,LACC1
rs3764147	G protein-coupled receptor signaling pathway	BHLHA15	cellular response to interleukin-4	GATA3	1333	CCDC122,LACC1
rs3764147	G protein-coupled receptor signaling pathway	BHLHA15	cellular response to interleukin-4	XBP1	1333	CCDC122,LACC1
rs3764147	xenobiotic metabolic process	HNF4A	cellular response to lipopolysaccharide	XBP1	1333	CCDC122,LACC1
rs3764147	xenobiotic metabolic process	HNF4A	immune response	XBP1	1333	CCDC122,LACC1
rs3764147	xenobiotic metabolic process	HNF4A	epithelial to mesenchymal transition	HIF1A	1333	CCDC122,LACC1
rs3764147	xenobiotic metabolic process	HNF4A	cellular response to interleukin-4	XBP1	1333	CCDC122,LACC1
rs3764147	xenobiotic metabolic process	HNF4A	autophagy	XBP1	1333	CCDC122,LACC1
rs3764147	xenobiotic metabolic process	HNF4A	positive regulation of signaling receptor activity	HIF1A	1333	CCDC122,LACC1
rs3764147	xenobiotic metabolic process	HNF4A	negative regulation of viral genome replication	PROX1	1333	CCDC122,LACC1
rs3764147	xenobiotic metabolic process	HNF4A	positive regulation of vascular endothelial growth factor receptor signaling pathway	HIF1A	1333	CCDC122,LACC1
rs3764147	xenobiotic metabolic process	HNF4A	positive regulation of vascular endothelial growth factor production	HIF1A	1333	CCDC122,LACC1
rs3764147	cellular response to vascular endothelial growth factor stimulus	NR4A1	cellular response to lipopolysaccharide	XBP1	1333	CCDC122,LACC1
rs3764147	cellular response to vascular endothelial growth factor stimulus	NR4A1	immune response	XBP1	1333	CCDC122,LACC1
rs3764147	cellular response to vascular endothelial growth factor stimulus	NR4A1	epithelial to mesenchymal transition	HIF1A	1333	CCDC122,LACC1
rs3764147	cellular response to vascular endothelial growth factor stimulus	NR4A1	cellular response to interleukin-4	XBP1	1333	CCDC122,LACC1
rs3764147	cellular response to vascular endothelial growth factor stimulus	NR4A1	autophagy	XBP1	1333	CCDC122,LACC1
rs3764147	cellular response to vascular endothelial growth factor stimulus	NR4A1	positive regulation of signaling receptor activity	HIF1A	1333	CCDC122,LACC1
rs3764147	cellular response to vascular endothelial growth factor stimulus	NR4A1	negative regulation of viral genome replication	PROX1	1333	CCDC122,LACC1
rs3764147	cellular response to vascular endothelial growth factor stimulus	NR4A1	positive regulation of vascular endothelial growth factor receptor signaling pathway	HIF1A	1333	CCDC122,LACC1
rs3764147	cellular response to vascular endothelial growth factor stimulus	NR4A1	positive regulation of vascular endothelial growth factor production	HIF1A	1333	CCDC122,LACC1
rs3764147	cellular response to tumor necrosis factor	MYOD1	cellular response to lipopolysaccharide	XBP1	1333	CCDC122,LACC1
rs3764147	cellular response to tumor necrosis factor	MYOD1	immune response	XBP1	1333	CCDC122,LACC1
rs3764147	cellular response to tumor necrosis factor	MYOD1	epithelial to mesenchymal transition	HIF1A	1333	CCDC122,LACC1
rs3764147	cellular response to tumor necrosis factor	MYOD1	cellular response to interleukin-4	XBP1	1333	CCDC122,LACC1
rs3764147	cellular response to tumor necrosis factor	MYOD1	autophagy	XBP1	1333	CCDC122,LACC1
rs3764147	cellular response to tumor necrosis factor	MYOD1	positive regulation of signaling receptor activity	HIF1A	1333	CCDC122,LACC1
rs3764147	cellular response to tumor necrosis factor	MYOD1	negative regulation of viral genome replication	PROX1	1333	CCDC122,LACC1
rs3764147	cellular response to tumor necrosis factor	MYOD1	positive regulation of vascular endothelial growth factor receptor signaling pathway	HIF1A	1333	CCDC122,LACC1
rs3764147	cellular response to tumor necrosis factor	MYOD1	positive regulation of vascular endothelial growth factor production	HIF1A	1333	CCDC122,LACC1
rs3764147	G protein-coupled receptor signaling pathway	BHLHA15	cellular response to lipopolysaccharide	XBP1	1333	CCDC122,LACC1
rs3764147	G protein-coupled receptor signaling pathway	BHLHA15	immune response	XBP1	1333	CCDC122,LACC1
rs3764147	G protein-coupled receptor signaling pathway	BHLHA15	epithelial to mesenchymal transition	HIF1A	1333	CCDC122,LACC1
rs3764147	G protein-coupled receptor signaling pathway	BHLHA15	autophagy	XBP1	1333	CCDC122,LACC1
rs3764147	G protein-coupled receptor signaling pathway	BHLHA15	positive regulation of signaling receptor activity	HIF1A	1333	CCDC122,LACC1
rs3764147	G protein-coupled receptor signaling pathway	BHLHA15	negative regulation of viral genome replication	PROX1	1333	CCDC122,LACC1
rs3764147	G protein-coupled receptor signaling pathway	BHLHA15	positive regulation of vascular endothelial growth factor receptor signaling pathway	HIF1A	1333	CCDC122,LACC1
rs3764147	G protein-coupled receptor signaling pathway	BHLHA15	positive regulation of vascular endothelial growth factor production	HIF1A	1333	CCDC122,LACC1
rs3764147	SMAD protein signal transduction	HNF4A	cellular response to lipopolysaccharide	XBP1	1333	CCDC122,LACC1
rs3764147	SMAD protein signal transduction	HNF4A	immune response	XBP1	1333	CCDC122,LACC1
rs3764147	SMAD protein signal transduction	HNF4A	epithelial to mesenchymal transition	HIF1A	1333	CCDC122,LACC1
rs3764147	SMAD protein signal transduction	HNF4A	cellular response to interleukin-4	XBP1	1333	CCDC122,LACC1
rs3764147	SMAD protein signal transduction	HNF4A	autophagy	XBP1	1333	CCDC122,LACC1
rs3764147	SMAD protein signal transduction	HNF4A	positive regulation of signaling receptor activity	HIF1A	1333	CCDC122,LACC1
rs3764147	SMAD protein signal transduction	HNF4A	negative regulation of viral genome replication	PROX1	1333	CCDC122,LACC1
rs3764147	SMAD protein signal transduction	HNF4A	positive regulation of vascular endothelial growth factor receptor signaling pathway	HIF1A	1333	CCDC122,LACC1
rs3764147	SMAD protein signal transduction	HNF4A	positive regulation of vascular endothelial growth factor production	HIF1A	1333	CCDC122,LACC1
rs3764147	negative regulation of receptor signaling pathway via JAK-STAT	NEUROD1	cellular response to lipopolysaccharide	XBP1	1333	CCDC122,LACC1
rs3764147	negative regulation of receptor signaling pathway via JAK-STAT	NEUROD1	immune response	XBP1	1333	CCDC122,LACC1
rs3764147	negative regulation of receptor signaling pathway via JAK-STAT	NEUROD1	epithelial to mesenchymal transition	HIF1A	1333	CCDC122,LACC1
rs3764147	negative regulation of receptor signaling pathway via JAK-STAT	NEUROD1	cellular response to interleukin-4	XBP1	1333	CCDC122,LACC1
rs3764147	negative regulation of receptor signaling pathway via JAK-STAT	NEUROD1	autophagy	XBP1	1333	CCDC122,LACC1
rs3764147	negative regulation of receptor signaling pathway via JAK-STAT	NEUROD1	positive regulation of signaling receptor activity	HIF1A	1333	CCDC122,LACC1
rs3764147	negative regulation of receptor signaling pathway via JAK-STAT	NEUROD1	negative regulation of viral genome replication	PROX1	1333	CCDC122,LACC1
rs3764147	negative regulation of receptor signaling pathway via JAK-STAT	NEUROD1	positive regulation of vascular endothelial growth factor receptor signaling pathway	HIF1A	1333	CCDC122,LACC1
rs3764147	negative regulation of receptor signaling pathway via JAK-STAT	NEUROD1	positive regulation of vascular endothelial growth factor production	HIF1A	1333	CCDC122,LACC1
rs3764147	positive regulation of cell differentiation	NEUROD1	cellular response to lipopolysaccharide	XBP1	1333	CCDC122,LACC1
rs3764147	positive regulation of cell differentiation	NEUROD1	immune response	XBP1	1333	CCDC122,LACC1
rs3764147	positive regulation of cell differentiation	NEUROD1	epithelial to mesenchymal transition	HIF1A	1333	CCDC122,LACC1
rs3764147	positive regulation of cell differentiation	NEUROD1	cellular response to interleukin-4	XBP1	1333	CCDC122,LACC1
rs3764147	positive regulation of cell differentiation	NEUROD1	positive regulation of signaling receptor activity	HIF1A	1333	CCDC122,LACC1
rs3764147	positive regulation of cell differentiation	NEUROD1	negative regulation of viral genome replication	PROX1	1333	CCDC122,LACC1
rs3764147	positive regulation of cell differentiation	NEUROD1	positive regulation of vascular endothelial growth factor receptor signaling pathway	HIF1A	1333	CCDC122,LACC1
rs3764147	positive regulation of cell differentiation	NEUROD1	positive regulation of vascular endothelial growth factor production	HIF1A	1333	CCDC122,LACC1
rs3764147	negative regulation of apoptotic signaling pathway	NR4A2	cellular response to lipopolysaccharide	XBP1	1333	CCDC122,LACC1
rs3764147	negative regulation of apoptotic signaling pathway	MEIS3	cellular response to lipopolysaccharide	XBP1	1333	CCDC122,LACC1
rs3764147	negative regulation of apoptotic signaling pathway	NR4A2	immune response	XBP1	1333	CCDC122,LACC1
rs3764147	negative regulation of apoptotic signaling pathway	MEIS3	immune response	XBP1	1333	CCDC122,LACC1
rs3764147	negative regulation of apoptotic signaling pathway	NR4A2	epithelial to mesenchymal transition	HIF1A	1333	CCDC122,LACC1
rs3764147	negative regulation of apoptotic signaling pathway	MEIS3	epithelial to mesenchymal transition	HIF1A	1333	CCDC122,LACC1
rs3764147	negative regulation of apoptotic signaling pathway	NR4A2	cellular response to interleukin-4	XBP1	1333	CCDC122,LACC1
rs3764147	negative regulation of apoptotic signaling pathway	MEIS3	cellular response to interleukin-4	XBP1	1333	CCDC122,LACC1
rs3764147	negative regulation of apoptotic signaling pathway	NR4A2	autophagy	XBP1	1333	CCDC122,LACC1
rs3764147	negative regulation of apoptotic signaling pathway	MEIS3	autophagy	XBP1	1333	CCDC122,LACC1
rs3764147	negative regulation of apoptotic signaling pathway	NR4A2	positive regulation of signaling receptor activity	HIF1A	1333	CCDC122,LACC1
rs3764147	negative regulation of apoptotic signaling pathway	MEIS3	positive regulation of signaling receptor activity	HIF1A	1333	CCDC122,LACC1
rs3764147	negative regulation of apoptotic signaling pathway	NR4A2	negative regulation of viral genome replication	PROX1	1333	CCDC122,LACC1
rs3764147	negative regulation of apoptotic signaling pathway	MEIS3	negative regulation of viral genome replication	PROX1	1333	CCDC122,LACC1
rs3764147	negative regulation of apoptotic signaling pathway	NR4A2	positive regulation of vascular endothelial growth factor receptor signaling pathway	HIF1A	1333	CCDC122,LACC1
rs3764147	negative regulation of apoptotic signaling pathway	MEIS3	positive regulation of vascular endothelial growth factor receptor signaling pathway	HIF1A	1333	CCDC122,LACC1
rs3764147	negative regulation of apoptotic signaling pathway	NR4A2	positive regulation of vascular endothelial growth factor production	HIF1A	1333	CCDC122,LACC1
rs3764147	negative regulation of apoptotic signaling pathway	MEIS3	positive regulation of vascular endothelial growth factor production	HIF1A	1333	CCDC122,LACC1
rs3764147	regulation of inflammatory response	NR1D2	cellular response to lipopolysaccharide	XBP1	1333	CCDC122,LACC1
rs3764147	regulation of inflammatory response	NR1D2	immune response	XBP1	1333	CCDC122,LACC1
rs3764147	regulation of inflammatory response	NR1D2	epithelial to mesenchymal transition	HIF1A	1333	CCDC122,LACC1
rs3764147	regulation of inflammatory response	NR1D2	cellular response to interleukin-4	XBP1	1333	CCDC122,LACC1
rs3764147	regulation of inflammatory response	NR1D2	autophagy	XBP1	1333	CCDC122,LACC1
rs3764147	regulation of inflammatory response	NR1D2	positive regulation of signaling receptor activity	HIF1A	1333	CCDC122,LACC1
rs3764147	regulation of inflammatory response	NR1D2	negative regulation of viral genome replication	PROX1	1333	CCDC122,LACC1
rs3764147	regulation of inflammatory response	NR1D2	positive regulation of vascular endothelial growth factor receptor signaling pathway	HIF1A	1333	CCDC122,LACC1
rs3764147	regulation of inflammatory response	NR1D2	positive regulation of vascular endothelial growth factor production	HIF1A	1333	CCDC122,LACC1
rs3764147	cellular response to starvation	MYOD1	cellular response to lipopolysaccharide	XBP1	1333	CCDC122,LACC1
rs3764147	cellular response to starvation	MYOD1	immune response	XBP1	1333	CCDC122,LACC1
rs3764147	cellular response to starvation	MYOD1	epithelial to mesenchymal transition	HIF1A	1333	CCDC122,LACC1
rs3764147	cellular response to starvation	MYOD1	cellular response to interleukin-4	XBP1	1333	CCDC122,LACC1
rs3764147	cellular response to starvation	MYOD1	autophagy	XBP1	1333	CCDC122,LACC1
rs3764147	cellular response to starvation	MYOD1	positive regulation of signaling receptor activity	HIF1A	1333	CCDC122,LACC1
rs3764147	cellular response to starvation	MYOD1	negative regulation of viral genome replication	PROX1	1333	CCDC122,LACC1
rs3764147	cellular response to starvation	MYOD1	positive regulation of vascular endothelial growth factor receptor signaling pathway	HIF1A	1333	CCDC122,LACC1
rs3764147	cellular response to starvation	MYOD1	positive regulation of vascular endothelial growth factor production	HIF1A	1333	CCDC122,LACC1
rs3764147	negative regulation by host of viral transcription	TFAP4	cellular response to lipopolysaccharide	XBP1	1333	CCDC122,LACC1
rs3764147	negative regulation by host of viral transcription	TFAP4	immune response	XBP1	1333	CCDC122,LACC1
rs3764147	negative regulation by host of viral transcription	TFAP4	epithelial to mesenchymal transition	HIF1A	1333	CCDC122,LACC1
rs3764147	negative regulation by host of viral transcription	TFAP4	cellular response to interleukin-4	XBP1	1333	CCDC122,LACC1
rs3764147	negative regulation by host of viral transcription	TFAP4	autophagy	XBP1	1333	CCDC122,LACC1
rs3764147	negative regulation by host of viral transcription	TFAP4	positive regulation of signaling receptor activity	HIF1A	1333	CCDC122,LACC1
rs3764147	negative regulation by host of viral transcription	TFAP4	negative regulation of viral genome replication	PROX1	1333	CCDC122,LACC1
rs3764147	negative regulation by host of viral transcription	TFAP4	positive regulation of vascular endothelial growth factor receptor signaling pathway	HIF1A	1333	CCDC122,LACC1
rs3764147	negative regulation by host of viral transcription	TFAP4	positive regulation of vascular endothelial growth factor production	HIF1A	1333	CCDC122,LACC1
rs3764147	retinoic acid receptor signaling pathway	PTF1A	cellular response to lipopolysaccharide	XBP1	1333	CCDC122,LACC1
rs3764147	retinoic acid receptor signaling pathway	PTF1A	immune response	XBP1	1333	CCDC122,LACC1
rs3764147	retinoic acid receptor signaling pathway	PTF1A	epithelial to mesenchymal transition	HIF1A	1333	CCDC122,LACC1
rs3764147	retinoic acid receptor signaling pathway	PTF1A	cellular response to interleukin-4	XBP1	1333	CCDC122,LACC1
rs3764147	retinoic acid receptor signaling pathway	PTF1A	autophagy	XBP1	1333	CCDC122,LACC1
rs3764147	retinoic acid receptor signaling pathway	PTF1A	positive regulation of signaling receptor activity	HIF1A	1333	CCDC122,LACC1
rs3764147	retinoic acid receptor signaling pathway	PTF1A	negative regulation of viral genome replication	PROX1	1333	CCDC122,LACC1
rs3764147	retinoic acid receptor signaling pathway	PTF1A	positive regulation of vascular endothelial growth factor receptor signaling pathway	HIF1A	1333	CCDC122,LACC1
rs3764147	retinoic acid receptor signaling pathway	PTF1A	positive regulation of vascular endothelial growth factor production	HIF1A	1333	CCDC122,LACC1
rs3828309	B cell differentiation	SP3	negative regulation of apoptotic process	NKX2-5	1064	ATG16L1
rs4077515	negative regulation of apoptotic process	ZNF16	positive regulation of cell differentiation	HSF4	1218	SEC16A,INPP5E,CARD9,SNAPC4,PMPCA,GPSM1
rs4129134	cellular response to retinoic acid	RARG	Notch signaling pathway	HES1	1500	NKX2-3
rs4129134	cellular response to retinoic acid	RARG	Notch signaling pathway	HES7	1500	NKX2-3
rs4129134	cellular response to retinoic acid	RARG	Notch signaling pathway	TBX2	1500	NKX2-3
rs4129134	cellular response to retinoic acid	CREB1	Notch signaling pathway	HES1	1500	NKX2-3
rs4129134	cellular response to retinoic acid	CREB1	Notch signaling pathway	HES7	1500	NKX2-3
rs4129134	cellular response to retinoic acid	CREB1	Notch signaling pathway	TBX2	1500	NKX2-3
rs4129134	cellular response to retinoic acid	RORB	Notch signaling pathway	HES1	1500	NKX2-3
rs4129134	cellular response to retinoic acid	RORB	Notch signaling pathway	HES7	1500	NKX2-3
rs4129134	cellular response to retinoic acid	RORB	Notch signaling pathway	TBX2	1500	NKX2-3
rs4129134	cellular response to retinoic acid	RARG	humoral immune response	TFE3	1500	NKX2-3
rs4129134	cellular response to retinoic acid	RARG	humoral immune response	GATA3	1500	NKX2-3
rs4129134	cellular response to retinoic acid	CREB1	humoral immune response	TFE3	1500	NKX2-3
rs4129134	cellular response to retinoic acid	CREB1	humoral immune response	GATA3	1500	NKX2-3
rs4129134	cellular response to retinoic acid	RORB	humoral immune response	TFE3	1500	NKX2-3
rs4129134	cellular response to retinoic acid	RORB	humoral immune response	GATA3	1500	NKX2-3
rs4129134	negative regulation of ERK1 and ERK2 cascade	ATF3	regulation of epithelial cell proliferation	HES1	1500	NKX2-3
rs4129134	negative regulation of ERK1 and ERK2 cascade	ATF3	regulation of epithelial cell proliferation	HES5	1500	NKX2-3
rs4129134	negative regulation of ERK1 and ERK2 cascade	ATF3	humoral immune response	TFE3	1500	NKX2-3
rs4129134	negative regulation of ERK1 and ERK2 cascade	ATF3	humoral immune response	TFEB	1500	NKX2-3
rs4129134	cellular response to interleukin-4	LEF1	Notch signaling pathway	HES1	1500	NKX2-3
rs4129134	cellular response to interleukin-4	LEF1	Notch signaling pathway	HES7	1500	NKX2-3
rs4129134	cellular response to interleukin-4	LEF1	cellular response to interleukin-1	HES1	1500	NKX2-3
rs4129134	cellular response to interleukin-4	LEF1	regulation of epithelial cell proliferation	HES1	1500	NKX2-3
rs4129134	cellular response to interleukin-4	LEF1	cell migration	HES1	1500	NKX2-3
rs4129134	cellular response to interleukin-4	LEF1	cellular defense response	VEZF1	1500	NKX2-3
rs4129134	cellular response to interleukin-4	LEF1	humoral immune response	TFE3	1500	NKX2-3
rs4129134	inflammatory response	NFE2L2	Notch signaling pathway	HES1	1500	NKX2-3
rs4129134	inflammatory response	NFE2L2	Notch signaling pathway	HES7	1500	NKX2-3
rs4129134	inflammatory response	NFE2L2	cellular response to interleukin-1	HES1	1500	NKX2-3
rs4129134	inflammatory response	NFE2L2	regulation of epithelial cell proliferation	HES1	1500	NKX2-3
rs4129134	inflammatory response	NFE2L2	cell migration	HES1	1500	NKX2-3
rs4129134	inflammatory response	NFE2L2	cellular defense response	VEZF1	1500	NKX2-3
rs4129134	inflammatory response	NFE2L2	humoral immune response	TFE3	1500	NKX2-3
rs4129134	negative regulation of ERK1 and ERK2 cascade	ATF3	Notch signaling pathway	HES1	1500	NKX2-3
rs4129134	negative regulation of ERK1 and ERK2 cascade	ATF3	Notch signaling pathway	HES7	1500	NKX2-3
rs4129134	negative regulation of ERK1 and ERK2 cascade	ATF3	cellular response to interleukin-1	HES1	1500	NKX2-3
rs4129134	negative regulation of ERK1 and ERK2 cascade	ATF3	cell migration	HES1	1500	NKX2-3
rs4129134	negative regulation of ERK1 and ERK2 cascade	ATF3	cellular defense response	VEZF1	1500	NKX2-3
rs4129134	steroid hormone mediated signaling pathway	NR2C1	Notch signaling pathway	HES1	1500	NKX2-3
rs4129134	steroid hormone mediated signaling pathway	NR2C1	Notch signaling pathway	HES7	1500	NKX2-3
rs4129134	steroid hormone mediated signaling pathway	NR2C1	cellular response to interleukin-1	HES1	1500	NKX2-3
rs4129134	steroid hormone mediated signaling pathway	NR2C1	regulation of epithelial cell proliferation	HES1	1500	NKX2-3
rs4129134	steroid hormone mediated signaling pathway	NR2C1	cell migration	HES1	1500	NKX2-3
rs4129134	steroid hormone mediated signaling pathway	NR2C1	cellular defense response	VEZF1	1500	NKX2-3
rs4129134	steroid hormone mediated signaling pathway	NR2C1	humoral immune response	TFE3	1500	NKX2-3
rs4129134	cellular response to retinoic acid	RARG	cellular response to interleukin-1	HES1	1500	NKX2-3
rs4129134	cellular response to retinoic acid	CREB1	cellular response to interleukin-1	HES1	1500	NKX2-3
rs4129134	cellular response to retinoic acid	RARG	regulation of epithelial cell proliferation	HES1	1500	NKX2-3
rs4129134	cellular response to retinoic acid	CREB1	regulation of epithelial cell proliferation	HES1	1500	NKX2-3
rs4129134	cellular response to retinoic acid	RARG	cell migration	HES1	1500	NKX2-3
rs4129134	cellular response to retinoic acid	CREB1	cell migration	HES1	1500	NKX2-3
rs4129134	cellular response to retinoic acid	RARG	cellular defense response	VEZF1	1500	NKX2-3
rs4129134	cellular response to retinoic acid	CREB1	cellular defense response	VEZF1	1500	NKX2-3
rs4129134	cellular response to glucose starvation	NFE2L2	Notch signaling pathway	HES1	1500	NKX2-3
rs4129134	cellular response to glucose starvation	NFE2L2	Notch signaling pathway	HES7	1500	NKX2-3
rs4129134	cellular response to glucose starvation	NFE2L2	cellular response to interleukin-1	HES1	1500	NKX2-3
rs4129134	cellular response to glucose starvation	NFE2L2	regulation of epithelial cell proliferation	HES1	1500	NKX2-3
rs4129134	cellular response to glucose starvation	NFE2L2	cell migration	HES1	1500	NKX2-3
rs4129134	cellular response to glucose starvation	NFE2L2	cellular defense response	VEZF1	1500	NKX2-3
rs4129134	cellular response to glucose starvation	NFE2L2	humoral immune response	TFE3	1500	NKX2-3
rs4129134	epithelial to mesenchymal transition	LEF1	Notch signaling pathway	HES1	1500	NKX2-3
rs4129134	epithelial to mesenchymal transition	LEF1	Notch signaling pathway	HES7	1500	NKX2-3
rs4129134	epithelial to mesenchymal transition	LEF1	cellular response to interleukin-1	HES1	1500	NKX2-3
rs4129134	epithelial to mesenchymal transition	LEF1	regulation of epithelial cell proliferation	HES1	1500	NKX2-3
rs4129134	epithelial to mesenchymal transition	LEF1	cell migration	HES1	1500	NKX2-3
rs4129134	epithelial to mesenchymal transition	LEF1	cellular defense response	VEZF1	1500	NKX2-3
rs4129134	epithelial to mesenchymal transition	LEF1	humoral immune response	TFE3	1500	NKX2-3
rs4129134	cell redox homeostasis	NFE2L2	Notch signaling pathway	HES1	1500	NKX2-3
rs4129134	cell redox homeostasis	NFE2L2	Notch signaling pathway	HES7	1500	NKX2-3
rs4129134	cell redox homeostasis	NFE2L2	cellular response to interleukin-1	HES1	1500	NKX2-3
rs4129134	cell redox homeostasis	NFE2L2	regulation of epithelial cell proliferation	HES1	1500	NKX2-3
rs4129134	cell redox homeostasis	NFE2L2	cell migration	HES1	1500	NKX2-3
rs4129134	cell redox homeostasis	NFE2L2	cellular defense response	VEZF1	1500	NKX2-3
rs4129134	cell redox homeostasis	NFE2L2	humoral immune response	TFE3	1500	NKX2-3
rs4129134	positive regulation by host of viral transcription	LEF1	Notch signaling pathway	HES1	1500	NKX2-3
rs4129134	positive regulation by host of viral transcription	LEF1	Notch signaling pathway	HES7	1500	NKX2-3
rs4129134	positive regulation by host of viral transcription	LEF1	cellular response to interleukin-1	HES1	1500	NKX2-3
rs4129134	positive regulation by host of viral transcription	LEF1	regulation of epithelial cell proliferation	HES1	1500	NKX2-3
rs4129134	positive regulation by host of viral transcription	LEF1	cell migration	HES1	1500	NKX2-3
rs4129134	positive regulation by host of viral transcription	LEF1	cellular defense response	VEZF1	1500	NKX2-3
rs4129134	positive regulation by host of viral transcription	LEF1	humoral immune response	TFE3	1500	NKX2-3
rs4129134	positive regulation by host of viral transcription	LEF1	humoral immune response	GATA3	1500	NKX2-3
rs4129134	negative regulation of Notch signaling pathway	ZBTB7A	Notch signaling pathway	HES1	1500	NKX2-3
rs4129134	negative regulation of Notch signaling pathway	ZBTB7A	Notch signaling pathway	HES7	1500	NKX2-3
rs4129134	negative regulation of Notch signaling pathway	ZBTB7A	cellular response to interleukin-1	HES1	1500	NKX2-3
rs4129134	negative regulation of Notch signaling pathway	ZBTB7A	regulation of epithelial cell proliferation	HES1	1500	NKX2-3
rs4129134	negative regulation of Notch signaling pathway	ZBTB7A	cell migration	HES1	1500	NKX2-3
rs4129134	negative regulation of Notch signaling pathway	ZBTB7A	cellular defense response	VEZF1	1500	NKX2-3
rs4129134	negative regulation of Notch signaling pathway	ZBTB7A	humoral immune response	TFE3	1500	NKX2-3
rs4409764	negative regulation of ERK1 and ERK2 cascade	ATF3	regulation of epithelial cell proliferation	HES1	1207	NKX2-3
rs4409764	negative regulation of ERK1 and ERK2 cascade	ATF3	regulation of epithelial cell proliferation	HES5	1207	NKX2-3
rs4409764	negative regulation of ERK1 and ERK2 cascade	ATF3	humoral immune response	TFE3	1207	NKX2-3
rs4409764	negative regulation of ERK1 and ERK2 cascade	ATF3	humoral immune response	TFEB	1207	NKX2-3
rs4409764	negative regulation of epithelial cell proliferation	ATF2	response to toxic substance	AHR	1207	NKX2-3
rs4409764	negative regulation of epithelial cell proliferation	ATF2	lysosome organization	TFEB	1207	NKX2-3
rs4409764	negative regulation of epithelial cell proliferation	ATF2	lysosome localization	TFEB	1207	NKX2-3
rs4409764	negative regulation of epithelial cell proliferation	ATF2	positive regulation of tyrosine phosphorylation of STAT protein	HES5	1207	NKX2-3
rs4409764	negative regulation of epithelial cell proliferation	ATF2	regulation of epithelial cell proliferation	HES5	1207	NKX2-3
rs4409764	negative regulation of epithelial cell proliferation	ATF2	positive regulation of vascular endothelial growth factor receptor signaling pathway	ARNT	1207	NKX2-3
rs4409764	negative regulation of epithelial cell proliferation	ATF2	xenobiotic metabolic process	AHR	1207	NKX2-3
rs4409764	negative regulation of epithelial cell proliferation	ATF2	humoral immune response	TFEB	1207	NKX2-3
rs4409764	negative regulation of epithelial cell proliferation	ATF2	humoral immune response	TFE3	1207	NKX2-3
rs4409764	negative regulation of epithelial cell proliferation	ATF2	negative regulation of cell migration	MITF	1207	NKX2-3
rs4409764	negative regulation of epithelial cell proliferation	ATF2	negative regulation of Notch signaling pathway	HEY1	1207	NKX2-3
rs4409764	negative regulation of epithelial cell proliferation	ATF2	retinoic acid receptor signaling pathway	RARG	1207	NKX2-3
rs4409764	negative regulation of epithelial cell proliferation	ATF2	positive regulation of vascular endothelial growth factor production	ARNT	1207	NKX2-3
rs4409764	negative regulation of epithelial cell proliferation	ATF2	cell redox homeostasis	NFE2L2	1207	NKX2-3
rs4409764	negative regulation of epithelial cell proliferation	ATF2	cellular response to glucose starvation	NFE2L2	1207	NKX2-3
rs4409764	negative regulation of epithelial cell proliferation	ATF2	cellular response to tumor necrosis factor	NFE2L2	1207	NKX2-3
rs4409764	negative regulation of ERK1 and ERK2 cascade	ATF3	response to toxic substance	AHR	1207	NKX2-3
rs4409764	negative regulation of ERK1 and ERK2 cascade	ATF3	lysosome organization	TFEB	1207	NKX2-3
rs4409764	negative regulation of ERK1 and ERK2 cascade	ATF3	lysosome localization	TFEB	1207	NKX2-3
rs4409764	negative regulation of ERK1 and ERK2 cascade	ATF3	positive regulation of tyrosine phosphorylation of STAT protein	HES5	1207	NKX2-3
rs4409764	negative regulation of ERK1 and ERK2 cascade	ATF3	positive regulation of vascular endothelial growth factor receptor signaling pathway	ARNT	1207	NKX2-3
rs4409764	negative regulation of ERK1 and ERK2 cascade	ATF3	xenobiotic metabolic process	AHR	1207	NKX2-3
rs4409764	negative regulation of ERK1 and ERK2 cascade	ATF3	negative regulation of cell migration	MITF	1207	NKX2-3
rs4409764	negative regulation of ERK1 and ERK2 cascade	ATF3	negative regulation of Notch signaling pathway	HEY1	1207	NKX2-3
rs4409764	negative regulation of ERK1 and ERK2 cascade	ATF3	retinoic acid receptor signaling pathway	RARG	1207	NKX2-3
rs4409764	negative regulation of ERK1 and ERK2 cascade	ATF3	positive regulation of vascular endothelial growth factor production	ARNT	1207	NKX2-3
rs4409764	negative regulation of ERK1 and ERK2 cascade	ATF3	cell redox homeostasis	NFE2L2	1207	NKX2-3
rs4409764	negative regulation of ERK1 and ERK2 cascade	ATF3	cellular response to glucose starvation	NFE2L2	1207	NKX2-3
rs4409764	negative regulation of ERK1 and ERK2 cascade	ATF3	cellular response to tumor necrosis factor	NFE2L2	1207	NKX2-3
rs6451493	wound healing	PPARA	Notch signaling pathway	HNF1B	1143	PRKAA1,CARD6,PTGER4
rs6451493	wound healing	PPARA	Notch signaling pathway	SIX1	1143	PRKAA1,CARD6,PTGER4
rs6451493	wound healing	ELK3	Notch signaling pathway	HNF1B	1143	PRKAA1,CARD6,PTGER4
rs6451493	wound healing	ELK3	Notch signaling pathway	SIX1	1143	PRKAA1,CARD6,PTGER4
rs6451493	response to starvation	FOXK2	regulation of inflammatory response	BCL6	1143	PRKAA1,CARD6,PTGER4
rs6451493	response to starvation	FOXK2	regulation of inflammatory response	NR1D2	1143	PRKAA1,CARD6,PTGER4
rs6451493	wound healing	ELK3	bile acid signaling pathway	VDR	1143	PRKAA1,CARD6,PTGER4
rs6451493	wound healing	ELK3	B cell differentiation	CEBPG	1143	PRKAA1,CARD6,PTGER4
rs6451493	wound healing	ELK3	hormone-mediated signaling pathway	NR1D2	1143	PRKAA1,CARD6,PTGER4
rs6451493	wound healing	ELK3	response to wounding	POU5F1	1143	PRKAA1,CARD6,PTGER4
rs6451493	wound healing	ELK3	regulation of inflammatory response	NR1D2	1143	PRKAA1,CARD6,PTGER4
rs6451493	determination of left/right symmetry	FOXF1	bile acid signaling pathway	VDR	1143	PRKAA1,CARD6,PTGER4
rs6451493	determination of left/right symmetry	FOXF1	Notch signaling pathway	SIX1	1143	PRKAA1,CARD6,PTGER4
rs6451493	determination of left/right symmetry	FOXF1	B cell differentiation	CEBPG	1143	PRKAA1,CARD6,PTGER4
rs6451493	determination of left/right symmetry	FOXF1	hormone-mediated signaling pathway	NR1D2	1143	PRKAA1,CARD6,PTGER4
rs6451493	determination of left/right symmetry	FOXF1	response to wounding	POU5F1	1143	PRKAA1,CARD6,PTGER4
rs6451493	determination of left/right symmetry	FOXF1	regulation of inflammatory response	NR1D2	1143	PRKAA1,CARD6,PTGER4
rs6451493	extracellular matrix organization	FOXF1	bile acid signaling pathway	VDR	1143	PRKAA1,CARD6,PTGER4
rs6451493	extracellular matrix organization	FOXF1	Notch signaling pathway	SIX1	1143	PRKAA1,CARD6,PTGER4
rs6451493	extracellular matrix organization	FOXF1	B cell differentiation	CEBPG	1143	PRKAA1,CARD6,PTGER4
rs6451493	extracellular matrix organization	FOXF1	hormone-mediated signaling pathway	NR1D2	1143	PRKAA1,CARD6,PTGER4
rs6451493	extracellular matrix organization	FOXF1	response to wounding	POU5F1	1143	PRKAA1,CARD6,PTGER4
rs6451493	extracellular matrix organization	FOXF1	regulation of inflammatory response	NR1D2	1143	PRKAA1,CARD6,PTGER4
rs6451493	cellular response to cytokine stimulus	FOXF1	bile acid signaling pathway	VDR	1143	PRKAA1,CARD6,PTGER4
rs6451493	cellular response to cytokine stimulus	FOXF1	Notch signaling pathway	SIX1	1143	PRKAA1,CARD6,PTGER4
rs6451493	cellular response to cytokine stimulus	FOXF1	B cell differentiation	CEBPG	1143	PRKAA1,CARD6,PTGER4
rs6451493	cellular response to cytokine stimulus	FOXF1	hormone-mediated signaling pathway	NR1D2	1143	PRKAA1,CARD6,PTGER4
rs6451493	cellular response to cytokine stimulus	FOXF1	response to wounding	POU5F1	1143	PRKAA1,CARD6,PTGER4
rs6451493	cellular response to cytokine stimulus	FOXF1	regulation of inflammatory response	NR1D2	1143	PRKAA1,CARD6,PTGER4
rs6451493	digestive tract development	FOXF1	bile acid signaling pathway	VDR	1143	PRKAA1,CARD6,PTGER4
rs6451493	digestive tract development	FOXF1	Notch signaling pathway	SIX1	1143	PRKAA1,CARD6,PTGER4
rs6451493	digestive tract development	FOXF1	Notch signaling pathway	TBX2	1143	PRKAA1,CARD6,PTGER4
rs6451493	digestive tract development	NKX2-2	Notch signaling pathway	SIX1	1143	PRKAA1,CARD6,PTGER4
rs6451493	digestive tract development	NKX2-2	Notch signaling pathway	TBX2	1143	PRKAA1,CARD6,PTGER4
rs6451493	digestive tract development	FOXF1	B cell differentiation	CEBPG	1143	PRKAA1,CARD6,PTGER4
rs6451493	digestive tract development	FOXF1	hormone-mediated signaling pathway	NR1D2	1143	PRKAA1,CARD6,PTGER4
rs6451493	digestive tract development	FOXF1	response to wounding	POU5F1	1143	PRKAA1,CARD6,PTGER4
rs6451493	digestive tract development	FOXF1	regulation of inflammatory response	NR1D2	1143	PRKAA1,CARD6,PTGER4
rs6451493	positive regulation of mesenchymal cell proliferation	FOXF1	bile acid signaling pathway	VDR	1143	PRKAA1,CARD6,PTGER4
rs6451493	positive regulation of mesenchymal cell proliferation	FOXF1	Notch signaling pathway	SIX1	1143	PRKAA1,CARD6,PTGER4
rs6451493	positive regulation of mesenchymal cell proliferation	FOXF1	B cell differentiation	CEBPG	1143	PRKAA1,CARD6,PTGER4
rs6451493	positive regulation of mesenchymal cell proliferation	FOXF1	hormone-mediated signaling pathway	NR1D2	1143	PRKAA1,CARD6,PTGER4
rs6451493	positive regulation of mesenchymal cell proliferation	FOXF1	response to wounding	POU5F1	1143	PRKAA1,CARD6,PTGER4
rs6451493	positive regulation of mesenchymal cell proliferation	FOXF1	regulation of inflammatory response	NR1D2	1143	PRKAA1,CARD6,PTGER4
rs6451493	establishment of epithelial cell apical/basal polarity	FOXF1	bile acid signaling pathway	VDR	1143	PRKAA1,CARD6,PTGER4
rs6451493	establishment of epithelial cell apical/basal polarity	FOXF1	Notch signaling pathway	SIX1	1143	PRKAA1,CARD6,PTGER4
rs6451493	establishment of epithelial cell apical/basal polarity	FOXF1	B cell differentiation	CEBPG	1143	PRKAA1,CARD6,PTGER4
rs6451493	establishment of epithelial cell apical/basal polarity	FOXF1	hormone-mediated signaling pathway	NR1D2	1143	PRKAA1,CARD6,PTGER4
rs6451493	establishment of epithelial cell apical/basal polarity	FOXF1	response to wounding	POU5F1	1143	PRKAA1,CARD6,PTGER4
rs6451493	establishment of epithelial cell apical/basal polarity	FOXF1	regulation of inflammatory response	NR1D2	1143	PRKAA1,CARD6,PTGER4
rs6451493	cell-cell adhesion	FOXF1	bile acid signaling pathway	VDR	1143	PRKAA1,CARD6,PTGER4
rs6451493	cell-cell adhesion	FOXF1	Notch signaling pathway	SIX1	1143	PRKAA1,CARD6,PTGER4
rs6451493	cell-cell adhesion	FOXF1	B cell differentiation	CEBPG	1143	PRKAA1,CARD6,PTGER4
rs6451493	cell-cell adhesion	FOXF1	hormone-mediated signaling pathway	NR1D2	1143	PRKAA1,CARD6,PTGER4
rs6451493	cell-cell adhesion	FOXF1	response to wounding	POU5F1	1143	PRKAA1,CARD6,PTGER4
rs6451493	cell-cell adhesion	FOXF1	regulation of inflammatory response	NR1D2	1143	PRKAA1,CARD6,PTGER4
rs6451493	response to starvation	FOXK2	bile acid signaling pathway	VDR	1143	PRKAA1,CARD6,PTGER4
rs6451493	response to starvation	FOXK2	Notch signaling pathway	SIX1	1143	PRKAA1,CARD6,PTGER4
rs6451493	response to starvation	FOXK2	B cell differentiation	CEBPG	1143	PRKAA1,CARD6,PTGER4
rs6451493	response to starvation	FOXK2	hormone-mediated signaling pathway	NR1D2	1143	PRKAA1,CARD6,PTGER4
rs6451493	response to starvation	FOXK2	response to wounding	POU5F1	1143	PRKAA1,CARD6,PTGER4
rs6451493	cellular response to transforming growth factor beta stimulus	OVOL2	bile acid signaling pathway	VDR	1143	PRKAA1,CARD6,PTGER4
rs6451493	cellular response to transforming growth factor beta stimulus	OVOL2	Notch signaling pathway	SIX1	1143	PRKAA1,CARD6,PTGER4
rs6451493	cellular response to transforming growth factor beta stimulus	OVOL2	B cell differentiation	CEBPG	1143	PRKAA1,CARD6,PTGER4
rs6451493	cellular response to transforming growth factor beta stimulus	OVOL2	hormone-mediated signaling pathway	NR1D2	1143	PRKAA1,CARD6,PTGER4
rs6451493	cellular response to transforming growth factor beta stimulus	OVOL2	response to wounding	POU5F1	1143	PRKAA1,CARD6,PTGER4
rs6451493	cellular response to transforming growth factor beta stimulus	OVOL2	regulation of inflammatory response	NR1D2	1143	PRKAA1,CARD6,PTGER4
rs6451494	response to starvation	FOXK2	regulation of inflammatory response	BCL6	1058	CARD6,PTGER4
rs6451494	response to starvation	FOXK2	regulation of inflammatory response	NR1D2	1058	CARD6,PTGER4
rs6451494	negative regulation of toll-like receptor signaling pathway	IRF4	regulation of inflammatory response	BCL6	1058	CARD6,PTGER4
rs6451494	defense response to protozoan	IRF4	regulation of inflammatory response	BCL6	1058	CARD6,PTGER4
rs6451494	negative regulation of autophagy	FOXK2	wound healing	ELK3	1058	CARD6,PTGER4
rs6451494	negative regulation of autophagy	FOXK2	negative regulation of Notch signaling pathway	BCL6	1058	CARD6,PTGER4
rs6451494	negative regulation of autophagy	FOXK2	regulation of inflammatory response	BCL6	1058	CARD6,PTGER4
rs6451494	immune response	RFX1	wound healing	ELK3	1058	CARD6,PTGER4
rs6451494	immune response	RFX1	negative regulation of Notch signaling pathway	BCL6	1058	CARD6,PTGER4
rs6451494	immune response	RFX1	regulation of inflammatory response	BCL6	1058	CARD6,PTGER4
rs6451494	negative regulation of toll-like receptor signaling pathway	IRF4	wound healing	ELK3	1058	CARD6,PTGER4
rs6451494	negative regulation of toll-like receptor signaling pathway	IRF4	negative regulation of Notch signaling pathway	BCL6	1058	CARD6,PTGER4
rs6451494	defense response to protozoan	IRF4	wound healing	ELK3	1058	CARD6,PTGER4
rs6451494	defense response to protozoan	IRF4	negative regulation of Notch signaling pathway	BCL6	1058	CARD6,PTGER4
rs6451494	response to starvation	FOXK2	wound healing	ELK3	1058	CARD6,PTGER4
rs6451494	response to starvation	FOXK2	negative regulation of Notch signaling pathway	BCL6	1058	CARD6,PTGER4
rs6679677	response to testosterone	HOXA13	positive regulation of apoptotic process	SOX4	238	PHTF1
rs6679677	response to testosterone	HOXB13	positive regulation of apoptotic process	SOX4	238	PHTF1
rs6679677	response to testosterone	HOXA13	positive regulation of epithelial cell migration	SOX9	238	PHTF1
rs6679677	response to testosterone	HOXB13	positive regulation of epithelial cell migration	SOX9	238	PHTF1
rs6679677	response to testosterone	HOXA13	cell-cell adhesion	SOX9	238	PHTF1
rs6679677	response to testosterone	HOXB13	cell-cell adhesion	SOX9	238	PHTF1
rs6679677	response to testosterone	HOXA13	cellular response to interleukin-1	SOX9	238	PHTF1
rs6679677	response to testosterone	HOXB13	cellular response to interleukin-1	SOX9	238	PHTF1
rs6679677	response to testosterone	HOXA13	cellular response to mechanical stimulus	SOX9	238	PHTF1
rs6679677	response to testosterone	HOXB13	cellular response to mechanical stimulus	SOX9	238	PHTF1
rs6679677	response to testosterone	HOXA13	establishment of endothelial barrier	SOX18	238	PHTF1
rs6679677	response to testosterone	HOXB13	establishment of endothelial barrier	SOX18	238	PHTF1
rs6679677	response to testosterone	HOXA13	Notch signaling pathway	SOX9	238	PHTF1
rs6679677	response to testosterone	HOXB13	Notch signaling pathway	SOX9	238	PHTF1
rs6679677	response to testosterone	HOXA13	positive regulation of mesenchymal cell proliferation	SOX9	238	PHTF1
rs6679677	response to testosterone	HOXB13	positive regulation of mesenchymal cell proliferation	SOX9	238	PHTF1
rs6679677	response to wounding	HOXB13	positive regulation of apoptotic process	SOX4	238	PHTF1
rs6679677	response to wounding	HOXB13	positive regulation of epithelial cell migration	SOX9	238	PHTF1
rs6679677	response to wounding	HOXB13	cell-cell adhesion	SOX9	238	PHTF1
rs6679677	response to wounding	HOXB13	cellular response to interleukin-1	SOX9	238	PHTF1
rs6679677	response to wounding	HOXB13	cellular response to mechanical stimulus	SOX9	238	PHTF1
rs6679677	response to wounding	HOXB13	establishment of endothelial barrier	SOX18	238	PHTF1
rs6679677	response to wounding	HOXB13	Notch signaling pathway	SOX9	238	PHTF1
rs6679677	response to wounding	HOXB13	positive regulation of mesenchymal cell proliferation	SOX9	238	PHTF1
rs6871591	cytokine-mediated signaling pathway	STAT5A	immune system process	IRF2	1204	CARD6,PTGER4
rs6871591	cytokine-mediated signaling pathway	STAT5A	immune system process	IRF4	1204	CARD6,PTGER4
rs6871591	cytokine-mediated signaling pathway	STAT6	immune system process	IRF2	1204	CARD6,PTGER4
rs6871591	cytokine-mediated signaling pathway	STAT6	immune system process	IRF4	1204	CARD6,PTGER4
rs6871591	receptor signaling pathway via JAK-STAT	STAT5A	immune system process	IRF2	1204	CARD6,PTGER4
rs6871591	receptor signaling pathway via JAK-STAT	STAT5A	immune system process	IRF4	1204	CARD6,PTGER4
rs6871591	receptor signaling pathway via JAK-STAT	STAT6	immune system process	IRF2	1204	CARD6,PTGER4
rs6871591	receptor signaling pathway via JAK-STAT	STAT6	immune system process	IRF4	1204	CARD6,PTGER4
rs6871591	response to xenobiotic stimulus	HNF1B	immune system process	IRF2	1204	CARD6,PTGER4
rs6871591	response to xenobiotic stimulus	HNF1B	immune system process	IRF4	1204	CARD6,PTGER4
rs6871591	response to xenobiotic stimulus	GATA3	immune system process	IRF2	1204	CARD6,PTGER4
rs6871591	response to xenobiotic stimulus	GATA3	immune system process	IRF4	1204	CARD6,PTGER4
rs6871591	response to virus	BATF3	immune system process	IRF2	1204	CARD6,PTGER4
rs6871591	response to virus	BATF3	immune system process	IRF4	1204	CARD6,PTGER4
rs6871591	response to virus	GATA3	immune system process	IRF2	1204	CARD6,PTGER4
rs6871591	response to virus	GATA3	immune system process	IRF4	1204	CARD6,PTGER4
rs6871591	negative regulation of epithelial to mesenchymal transition	GATA3	positive regulation of epithelial to mesenchymal transition	LEF1	1204	CARD6,PTGER4
rs6871591	negative regulation of epithelial to mesenchymal transition	GATA3	BMP signaling pathway	LEF1	1204	CARD6,PTGER4
rs6871591	negative regulation of epithelial to mesenchymal transition	GATA3	immune system process	IRF4	1204	CARD6,PTGER4
rs6871591	negative regulation of epithelial to mesenchymal transition	GATA3	defense response to protozoan	IRF4	1204	CARD6,PTGER4
rs6871591	negative regulation of epithelial to mesenchymal transition	GATA3	positive regulation of interleukin-10 production	IRF4	1204	CARD6,PTGER4
rs6871591	negative regulation of epithelial to mesenchymal transition	GATA3	negative regulation of toll-like receptor signaling pathway	IRF4	1204	CARD6,PTGER4
rs6871591	negative regulation of epithelial to mesenchymal transition	GATA3	positive regulation by host of viral transcription	LEF1	1204	CARD6,PTGER4
rs6871591	cytokine-mediated signaling pathway	STAT6	positive regulation of epithelial to mesenchymal transition	LEF1	1204	CARD6,PTGER4
rs6871591	cytokine-mediated signaling pathway	STAT6	BMP signaling pathway	LEF1	1204	CARD6,PTGER4
rs6871591	cytokine-mediated signaling pathway	STAT6	defense response to protozoan	IRF4	1204	CARD6,PTGER4
rs6871591	cytokine-mediated signaling pathway	STAT6	positive regulation of interleukin-10 production	IRF4	1204	CARD6,PTGER4
rs6871591	cytokine-mediated signaling pathway	STAT6	negative regulation of toll-like receptor signaling pathway	IRF4	1204	CARD6,PTGER4
rs6871591	cytokine-mediated signaling pathway	STAT6	positive regulation by host of viral transcription	LEF1	1204	CARD6,PTGER4
rs6871591	positive regulation of endothelial cell migration	GATA3	positive regulation of epithelial to mesenchymal transition	LEF1	1204	CARD6,PTGER4
rs6871591	positive regulation of endothelial cell migration	GATA3	BMP signaling pathway	LEF1	1204	CARD6,PTGER4
rs6871591	positive regulation of endothelial cell migration	GATA3	immune system process	IRF4	1204	CARD6,PTGER4
rs6871591	positive regulation of endothelial cell migration	GATA3	defense response to protozoan	IRF4	1204	CARD6,PTGER4
rs6871591	positive regulation of endothelial cell migration	GATA3	positive regulation of interleukin-10 production	IRF4	1204	CARD6,PTGER4
rs6871591	positive regulation of endothelial cell migration	GATA3	negative regulation of toll-like receptor signaling pathway	IRF4	1204	CARD6,PTGER4
rs6871591	positive regulation of endothelial cell migration	GATA3	positive regulation by host of viral transcription	LEF1	1204	CARD6,PTGER4
rs6871591	T cell receptor signaling pathway	GATA3	positive regulation of epithelial to mesenchymal transition	LEF1	1204	CARD6,PTGER4
rs6871591	T cell receptor signaling pathway	GATA3	BMP signaling pathway	LEF1	1204	CARD6,PTGER4
rs6871591	T cell receptor signaling pathway	GATA3	immune system process	IRF4	1204	CARD6,PTGER4
rs6871591	T cell receptor signaling pathway	GATA3	defense response to protozoan	IRF4	1204	CARD6,PTGER4
rs6871591	T cell receptor signaling pathway	GATA3	positive regulation of interleukin-10 production	IRF4	1204	CARD6,PTGER4
rs6871591	T cell receptor signaling pathway	GATA3	negative regulation of toll-like receptor signaling pathway	IRF4	1204	CARD6,PTGER4
rs6871591	T cell receptor signaling pathway	GATA3	positive regulation by host of viral transcription	LEF1	1204	CARD6,PTGER4
rs6871591	negative regulation of interleukin-2 production	GATA3	positive regulation of epithelial to mesenchymal transition	LEF1	1204	CARD6,PTGER4
rs6871591	negative regulation of interleukin-2 production	GATA3	BMP signaling pathway	LEF1	1204	CARD6,PTGER4
rs6871591	negative regulation of interleukin-2 production	GATA3	immune system process	IRF4	1204	CARD6,PTGER4
rs6871591	negative regulation of interleukin-2 production	GATA3	defense response to protozoan	IRF4	1204	CARD6,PTGER4
rs6871591	negative regulation of interleukin-2 production	GATA3	positive regulation of interleukin-10 production	IRF4	1204	CARD6,PTGER4
rs6871591	negative regulation of interleukin-2 production	GATA3	negative regulation of toll-like receptor signaling pathway	IRF4	1204	CARD6,PTGER4
rs6871591	negative regulation of interleukin-2 production	GATA3	positive regulation by host of viral transcription	LEF1	1204	CARD6,PTGER4
rs6871591	response to virus	GATA3	positive regulation of epithelial to mesenchymal transition	LEF1	1204	CARD6,PTGER4
rs6871591	response to virus	GATA3	BMP signaling pathway	LEF1	1204	CARD6,PTGER4
rs6871591	response to virus	GATA3	defense response to protozoan	IRF4	1204	CARD6,PTGER4
rs6871591	response to virus	GATA3	positive regulation of interleukin-10 production	IRF4	1204	CARD6,PTGER4
rs6871591	response to virus	GATA3	negative regulation of toll-like receptor signaling pathway	IRF4	1204	CARD6,PTGER4
rs6871591	response to virus	GATA3	positive regulation by host of viral transcription	LEF1	1204	CARD6,PTGER4
rs6871591	negative regulation of endothelial cell apoptotic process	GATA3	positive regulation of epithelial to mesenchymal transition	LEF1	1204	CARD6,PTGER4
rs6871591	negative regulation of endothelial cell apoptotic process	GATA3	BMP signaling pathway	LEF1	1204	CARD6,PTGER4
rs6871591	negative regulation of endothelial cell apoptotic process	GATA3	immune system process	IRF4	1204	CARD6,PTGER4
rs6871591	negative regulation of endothelial cell apoptotic process	GATA3	defense response to protozoan	IRF4	1204	CARD6,PTGER4
rs6871591	negative regulation of endothelial cell apoptotic process	GATA3	positive regulation of interleukin-10 production	IRF4	1204	CARD6,PTGER4
rs6871591	negative regulation of endothelial cell apoptotic process	GATA3	negative regulation of toll-like receptor signaling pathway	IRF4	1204	CARD6,PTGER4
rs6871591	negative regulation of endothelial cell apoptotic process	GATA3	positive regulation by host of viral transcription	LEF1	1204	CARD6,PTGER4
rs6871591	response to gamma radiation	GATA3	positive regulation of epithelial to mesenchymal transition	LEF1	1204	CARD6,PTGER4
rs6871591	response to gamma radiation	GATA3	BMP signaling pathway	LEF1	1204	CARD6,PTGER4
rs6871591	response to gamma radiation	GATA3	immune system process	IRF4	1204	CARD6,PTGER4
rs6871591	response to gamma radiation	GATA3	defense response to protozoan	IRF4	1204	CARD6,PTGER4
rs6871591	response to gamma radiation	GATA3	positive regulation of interleukin-10 production	IRF4	1204	CARD6,PTGER4
rs6871591	response to gamma radiation	GATA3	negative regulation of toll-like receptor signaling pathway	IRF4	1204	CARD6,PTGER4
rs6871591	response to gamma radiation	GATA3	positive regulation by host of viral transcription	LEF1	1204	CARD6,PTGER4
rs6871591	defense response	GATA3	positive regulation of epithelial to mesenchymal transition	LEF1	1204	CARD6,PTGER4
rs6871591	defense response	STAT6	positive regulation of epithelial to mesenchymal transition	LEF1	1204	CARD6,PTGER4
rs6871591	defense response	GATA3	BMP signaling pathway	LEF1	1204	CARD6,PTGER4
rs6871591	defense response	STAT6	BMP signaling pathway	LEF1	1204	CARD6,PTGER4
rs6871591	defense response	GATA3	immune system process	IRF4	1204	CARD6,PTGER4
rs6871591	defense response	STAT6	immune system process	IRF4	1204	CARD6,PTGER4
rs6871591	defense response	GATA3	defense response to protozoan	IRF4	1204	CARD6,PTGER4
rs6871591	defense response	STAT6	defense response to protozoan	IRF4	1204	CARD6,PTGER4
rs6871591	defense response	GATA3	positive regulation of interleukin-10 production	IRF4	1204	CARD6,PTGER4
rs6871591	defense response	STAT6	positive regulation of interleukin-10 production	IRF4	1204	CARD6,PTGER4
rs6871591	defense response	GATA3	negative regulation of toll-like receptor signaling pathway	IRF4	1204	CARD6,PTGER4
rs6871591	defense response	STAT6	negative regulation of toll-like receptor signaling pathway	IRF4	1204	CARD6,PTGER4
rs6871591	defense response	GATA3	positive regulation by host of viral transcription	LEF1	1204	CARD6,PTGER4
rs6871591	defense response	STAT6	positive regulation by host of viral transcription	LEF1	1204	CARD6,PTGER4
rs6871591	cellular response to BMP stimulus	GATA3	positive regulation of epithelial to mesenchymal transition	LEF1	1204	CARD6,PTGER4
rs6871591	cellular response to BMP stimulus	GATA3	BMP signaling pathway	LEF1	1204	CARD6,PTGER4
rs6871591	cellular response to BMP stimulus	GATA3	immune system process	IRF4	1204	CARD6,PTGER4
rs6871591	cellular response to BMP stimulus	GATA3	defense response to protozoan	IRF4	1204	CARD6,PTGER4
rs6871591	cellular response to BMP stimulus	GATA3	positive regulation of interleukin-10 production	IRF4	1204	CARD6,PTGER4
rs6871591	cellular response to BMP stimulus	GATA3	negative regulation of toll-like receptor signaling pathway	IRF4	1204	CARD6,PTGER4
rs6871591	cellular response to BMP stimulus	GATA3	positive regulation by host of viral transcription	LEF1	1204	CARD6,PTGER4
rs6871591	receptor signaling pathway via JAK-STAT	STAT6	positive regulation of epithelial to mesenchymal transition	LEF1	1204	CARD6,PTGER4
rs6871591	receptor signaling pathway via JAK-STAT	STAT6	BMP signaling pathway	LEF1	1204	CARD6,PTGER4
rs6871591	receptor signaling pathway via JAK-STAT	STAT6	defense response to protozoan	IRF4	1204	CARD6,PTGER4
rs6871591	receptor signaling pathway via JAK-STAT	STAT6	positive regulation of interleukin-10 production	IRF4	1204	CARD6,PTGER4
rs6871591	receptor signaling pathway via JAK-STAT	STAT6	negative regulation of toll-like receptor signaling pathway	IRF4	1204	CARD6,PTGER4
rs6871591	receptor signaling pathway via JAK-STAT	STAT6	positive regulation by host of viral transcription	LEF1	1204	CARD6,PTGER4
rs6871591	TOR signaling	GATA3	positive regulation of epithelial to mesenchymal transition	LEF1	1204	CARD6,PTGER4
rs6871591	TOR signaling	GATA3	BMP signaling pathway	LEF1	1204	CARD6,PTGER4
rs6871591	TOR signaling	GATA3	immune system process	IRF4	1204	CARD6,PTGER4
rs6871591	TOR signaling	GATA3	defense response to protozoan	IRF4	1204	CARD6,PTGER4
rs6871591	TOR signaling	GATA3	positive regulation of interleukin-10 production	IRF4	1204	CARD6,PTGER4
rs6871591	TOR signaling	GATA3	negative regulation of toll-like receptor signaling pathway	IRF4	1204	CARD6,PTGER4
rs6871591	TOR signaling	GATA3	positive regulation by host of viral transcription	LEF1	1204	CARD6,PTGER4
rs6871591	response to xenobiotic stimulus	GATA3	positive regulation of epithelial to mesenchymal transition	LEF1	1204	CARD6,PTGER4
rs6871591	response to xenobiotic stimulus	GATA3	BMP signaling pathway	LEF1	1204	CARD6,PTGER4
rs6871591	response to xenobiotic stimulus	GATA3	defense response to protozoan	IRF4	1204	CARD6,PTGER4
rs6871591	response to xenobiotic stimulus	GATA3	positive regulation of interleukin-10 production	IRF4	1204	CARD6,PTGER4
rs6871591	response to xenobiotic stimulus	GATA3	negative regulation of toll-like receptor signaling pathway	IRF4	1204	CARD6,PTGER4
rs6871591	response to xenobiotic stimulus	GATA3	positive regulation by host of viral transcription	LEF1	1204	CARD6,PTGER4
rs6871591	regulation of establishment of cell polarity	GATA3	positive regulation of epithelial to mesenchymal transition	LEF1	1204	CARD6,PTGER4
rs6871591	regulation of establishment of cell polarity	GATA3	BMP signaling pathway	LEF1	1204	CARD6,PTGER4
rs6871591	regulation of establishment of cell polarity	GATA3	immune system process	IRF4	1204	CARD6,PTGER4
rs6871591	regulation of establishment of cell polarity	GATA3	defense response to protozoan	IRF4	1204	CARD6,PTGER4
rs6871591	regulation of establishment of cell polarity	GATA3	positive regulation of interleukin-10 production	IRF4	1204	CARD6,PTGER4
rs6871591	regulation of establishment of cell polarity	GATA3	negative regulation of toll-like receptor signaling pathway	IRF4	1204	CARD6,PTGER4
rs6871591	regulation of establishment of cell polarity	GATA3	positive regulation by host of viral transcription	LEF1	1204	CARD6,PTGER4
rs748374	positive regulation of endothelial cell proliferation	HIF1A	positive regulation of NF-kappaB transcription factor activity	AR	969	GRB10,IKZF1
rs748374	positive regulation of endothelial cell proliferation	HIF1A	positive regulation of NF-kappaB transcription factor activity	ZBTB7A	969	GRB10,IKZF1
rs748374	positive regulation of endothelial cell proliferation	EGR3	positive regulation of NF-kappaB transcription factor activity	AR	969	GRB10,IKZF1
rs748374	positive regulation of endothelial cell proliferation	EGR3	positive regulation of NF-kappaB transcription factor activity	ZBTB7A	969	GRB10,IKZF1
rs748374	monocyte differentiation	SP3	positive regulation of apoptotic process	SPDEF	969	GRB10,IKZF1
rs748374	monocyte differentiation	SP3	innate immune response	ELF4	969	GRB10,IKZF1
rs748374	monocyte differentiation	SP3	positive regulation of endothelial cell differentiation	ETV2	969	GRB10,IKZF1
rs748374	monocyte differentiation	SP3	positive regulation of NF-kappaB transcription factor activity	ZBTB7A	969	GRB10,IKZF1
rs748374	monocyte differentiation	SP3	positive regulation of interleukin-1 beta production	SMAD3	969	GRB10,IKZF1
rs748374	monocyte differentiation	SP3	negative regulation of Notch signaling pathway	ZBTB7A	969	GRB10,IKZF1
rs748374	monocyte differentiation	SP3	positive regulation of ERK1 and ERK2 cascade	HAND2	969	GRB10,IKZF1
rs748374	positive regulation of endothelial cell proliferation	EGR3	positive regulation of apoptotic process	SPDEF	969	GRB10,IKZF1
rs748374	positive regulation of endothelial cell proliferation	EGR3	innate immune response	ELF4	969	GRB10,IKZF1
rs748374	positive regulation of endothelial cell proliferation	EGR3	positive regulation of endothelial cell differentiation	ETV2	969	GRB10,IKZF1
rs748374	positive regulation of endothelial cell proliferation	EGR3	positive regulation of interleukin-1 beta production	SMAD3	969	GRB10,IKZF1
rs748374	positive regulation of endothelial cell proliferation	EGR3	negative regulation of Notch signaling pathway	ZBTB7A	969	GRB10,IKZF1
rs748374	positive regulation of endothelial cell proliferation	EGR3	positive regulation of ERK1 and ERK2 cascade	HAND2	969	GRB10,IKZF1
rs748374	response to retinoic acid	KLF4	positive regulation of apoptotic process	SPDEF	969	GRB10,IKZF1
rs748374	response to retinoic acid	KLF4	innate immune response	ELF4	969	GRB10,IKZF1
rs748374	response to retinoic acid	KLF4	positive regulation of endothelial cell differentiation	ETV2	969	GRB10,IKZF1
rs748374	response to retinoic acid	KLF4	positive regulation of NF-kappaB transcription factor activity	ZBTB7A	969	GRB10,IKZF1
rs748374	response to retinoic acid	KLF4	positive regulation of interleukin-1 beta production	SMAD3	969	GRB10,IKZF1
rs748374	response to retinoic acid	KLF4	negative regulation of Notch signaling pathway	ZBTB7A	969	GRB10,IKZF1
rs748374	response to retinoic acid	KLF4	positive regulation of ERK1 and ERK2 cascade	HAND2	969	GRB10,IKZF1
rs748374	negative regulation of heterotypic cell-cell adhesion	KLF4	positive regulation of apoptotic process	SPDEF	969	GRB10,IKZF1
rs748374	negative regulation of heterotypic cell-cell adhesion	KLF4	innate immune response	ELF4	969	GRB10,IKZF1
rs748374	negative regulation of heterotypic cell-cell adhesion	KLF4	positive regulation of endothelial cell differentiation	ETV2	969	GRB10,IKZF1
rs748374	negative regulation of heterotypic cell-cell adhesion	KLF4	positive regulation of NF-kappaB transcription factor activity	ZBTB7A	969	GRB10,IKZF1
rs748374	negative regulation of heterotypic cell-cell adhesion	KLF4	positive regulation of interleukin-1 beta production	SMAD3	969	GRB10,IKZF1
rs748374	negative regulation of heterotypic cell-cell adhesion	KLF4	negative regulation of Notch signaling pathway	ZBTB7A	969	GRB10,IKZF1
rs748374	negative regulation of heterotypic cell-cell adhesion	KLF4	positive regulation of ERK1 and ERK2 cascade	HAND2	969	GRB10,IKZF1
rs748374	negative regulation of epithelial to mesenchymal transition	OVOL2	positive regulation of apoptotic process	SPDEF	969	GRB10,IKZF1
rs748374	negative regulation of epithelial to mesenchymal transition	OVOL2	innate immune response	ELF4	969	GRB10,IKZF1
rs748374	negative regulation of epithelial to mesenchymal transition	OVOL2	positive regulation of endothelial cell differentiation	ETV2	969	GRB10,IKZF1
rs748374	negative regulation of epithelial to mesenchymal transition	OVOL2	positive regulation of interleukin-1 beta production	SMAD3	969	GRB10,IKZF1
rs748374	negative regulation of epithelial to mesenchymal transition	OVOL2	negative regulation of Notch signaling pathway	ZBTB7A	969	GRB10,IKZF1
rs748374	negative regulation of epithelial to mesenchymal transition	OVOL2	positive regulation of ERK1 and ERK2 cascade	HAND2	969	GRB10,IKZF1
rs748374	cellular response to interleukin-1	YY1	positive regulation of apoptotic process	SPDEF	969	GRB10,IKZF1
rs748374	cellular response to interleukin-1	KLF2	positive regulation of apoptotic process	SPDEF	969	GRB10,IKZF1
rs748374	cellular response to interleukin-1	YY1	innate immune response	ELF4	969	GRB10,IKZF1
rs748374	cellular response to interleukin-1	KLF2	innate immune response	ELF4	969	GRB10,IKZF1
rs748374	cellular response to interleukin-1	YY1	positive regulation of endothelial cell differentiation	ETV2	969	GRB10,IKZF1
rs748374	cellular response to interleukin-1	KLF2	positive regulation of endothelial cell differentiation	ETV2	969	GRB10,IKZF1
rs748374	cellular response to interleukin-1	YY1	positive regulation of NF-kappaB transcription factor activity	ZBTB7A	969	GRB10,IKZF1
rs748374	cellular response to interleukin-1	KLF2	positive regulation of NF-kappaB transcription factor activity	ZBTB7A	969	GRB10,IKZF1
rs748374	cellular response to interleukin-1	YY1	positive regulation of interleukin-1 beta production	SMAD3	969	GRB10,IKZF1
rs748374	cellular response to interleukin-1	KLF2	positive regulation of interleukin-1 beta production	SMAD3	969	GRB10,IKZF1
rs748374	cellular response to interleukin-1	YY1	negative regulation of Notch signaling pathway	ZBTB7A	969	GRB10,IKZF1
rs748374	cellular response to interleukin-1	KLF2	negative regulation of Notch signaling pathway	ZBTB7A	969	GRB10,IKZF1
rs748374	cellular response to interleukin-1	YY1	positive regulation of ERK1 and ERK2 cascade	HAND2	969	GRB10,IKZF1
rs748374	cellular response to interleukin-1	KLF2	positive regulation of ERK1 and ERK2 cascade	HAND2	969	GRB10,IKZF1
rs748374	cellular response to vascular endothelial growth factor stimulus	EGR3	positive regulation of apoptotic process	SPDEF	969	GRB10,IKZF1
rs748374	cellular response to vascular endothelial growth factor stimulus	EGR3	innate immune response	ELF4	969	GRB10,IKZF1
rs748374	cellular response to vascular endothelial growth factor stimulus	EGR3	positive regulation of endothelial cell differentiation	ETV2	969	GRB10,IKZF1
rs748374	cellular response to vascular endothelial growth factor stimulus	EGR3	positive regulation of NF-kappaB transcription factor activity	ZBTB7A	969	GRB10,IKZF1
rs748374	cellular response to vascular endothelial growth factor stimulus	EGR3	positive regulation of interleukin-1 beta production	SMAD3	969	GRB10,IKZF1
rs748374	cellular response to vascular endothelial growth factor stimulus	EGR3	negative regulation of Notch signaling pathway	ZBTB7A	969	GRB10,IKZF1
rs748374	cellular response to vascular endothelial growth factor stimulus	EGR3	positive regulation of ERK1 and ERK2 cascade	HAND2	969	GRB10,IKZF1
rs748374	anoikis	TFDP1	positive regulation of apoptotic process	SPDEF	969	GRB10,IKZF1
rs748374	anoikis	TFDP1	innate immune response	ELF4	969	GRB10,IKZF1
rs748374	anoikis	TFDP1	positive regulation of endothelial cell differentiation	ETV2	969	GRB10,IKZF1
rs748374	anoikis	TFDP1	positive regulation of NF-kappaB transcription factor activity	ZBTB7A	969	GRB10,IKZF1
rs748374	anoikis	TFDP1	positive regulation of interleukin-1 beta production	SMAD3	969	GRB10,IKZF1
rs748374	anoikis	TFDP1	negative regulation of Notch signaling pathway	ZBTB7A	969	GRB10,IKZF1
rs748374	anoikis	TFDP1	positive regulation of ERK1 and ERK2 cascade	HAND2	969	GRB10,IKZF1
rs748374	negative regulation of cysteine-type endopeptidase activity involved in apoptotic process	KLF4	positive regulation of apoptotic process	SPDEF	969	GRB10,IKZF1
rs748374	negative regulation of cysteine-type endopeptidase activity involved in apoptotic process	KLF4	innate immune response	ELF4	969	GRB10,IKZF1
rs748374	negative regulation of cysteine-type endopeptidase activity involved in apoptotic process	KLF4	positive regulation of endothelial cell differentiation	ETV2	969	GRB10,IKZF1
rs748374	negative regulation of cysteine-type endopeptidase activity involved in apoptotic process	KLF4	positive regulation of NF-kappaB transcription factor activity	ZBTB7A	969	GRB10,IKZF1
rs748374	negative regulation of cysteine-type endopeptidase activity involved in apoptotic process	KLF4	positive regulation of interleukin-1 beta production	SMAD3	969	GRB10,IKZF1
rs748374	negative regulation of cysteine-type endopeptidase activity involved in apoptotic process	KLF4	negative regulation of Notch signaling pathway	ZBTB7A	969	GRB10,IKZF1
rs748374	negative regulation of cysteine-type endopeptidase activity involved in apoptotic process	KLF4	positive regulation of ERK1 and ERK2 cascade	HAND2	969	GRB10,IKZF1
rs748374	negative regulation of epithelial to mesenchymal transition	OVOL2	positive regulation of NF-kappaB transcription factor activity	AR	969	GRB10,IKZF1
rs748374	negative regulation of epithelial to mesenchymal transition	OVOL2	positive regulation of NF-kappaB transcription factor activity	ZBTB7A	969	GRB10,IKZF1
rs7527462	negative regulation of Wnt signaling pathway	GSC	cellular response to oxidative stress	ATF2	804	TNFSF18
rs7527462	viral process	GFI1	response to progesterone	FOSB	804	TNFSF18
rs7527462	viral process	GFI1	response to mechanical stimulus	FOSB	804	TNFSF18
rs7527462	viral process	GFI1	cellular response to retinoic acid	CREB1	804	TNFSF18
rs7527462	viral process	GFI1	positive regulation of cell differentiation	JUNB	804	TNFSF18
rs7527462	viral process	GFI1	cellular response to oxidative stress	ATF2	804	TNFSF18
rs7527462	viral process	GFI1	response to xenobiotic stimulus	CREB1	804	TNFSF18
rs7527462	viral process	GFI1	response to xenobiotic stimulus	FOSB	804	TNFSF18
rs7527462	viral process	GFI1	BMP signaling pathway	ATF2	804	TNFSF18
rs7527462	negative regulation of NF-kappaB transcription factor activity	GFI1	response to progesterone	FOSB	804	TNFSF18
rs7527462	negative regulation of NF-kappaB transcription factor activity	GFI1	response to mechanical stimulus	FOSB	804	TNFSF18
rs7527462	negative regulation of NF-kappaB transcription factor activity	GFI1	cellular response to retinoic acid	CREB1	804	TNFSF18
rs7527462	negative regulation of NF-kappaB transcription factor activity	GFI1	positive regulation of cell differentiation	JUNB	804	TNFSF18
rs7527462	negative regulation of NF-kappaB transcription factor activity	GFI1	cellular response to oxidative stress	ATF2	804	TNFSF18
rs7527462	negative regulation of NF-kappaB transcription factor activity	GFI1	response to xenobiotic stimulus	CREB1	804	TNFSF18
rs7527462	negative regulation of NF-kappaB transcription factor activity	GFI1	response to xenobiotic stimulus	FOSB	804	TNFSF18
rs7527462	negative regulation of NF-kappaB transcription factor activity	GFI1	BMP signaling pathway	ATF2	804	TNFSF18
rs7527462	negative regulation of Wnt signaling pathway	GSC	response to progesterone	FOSB	804	TNFSF18
rs7527462	negative regulation of Wnt signaling pathway	GSC	response to mechanical stimulus	FOSB	804	TNFSF18
rs7527462	negative regulation of Wnt signaling pathway	GSC	cellular response to retinoic acid	CREB1	804	TNFSF18
rs7527462	negative regulation of Wnt signaling pathway	GSC	positive regulation of cell differentiation	JUNB	804	TNFSF18
rs7527462	negative regulation of Wnt signaling pathway	GSC	response to xenobiotic stimulus	CREB1	804	TNFSF18
rs7527462	negative regulation of Wnt signaling pathway	GSC	response to xenobiotic stimulus	FOSB	804	TNFSF18
rs7527462	negative regulation of Wnt signaling pathway	GSC	BMP signaling pathway	ATF2	804	TNFSF18
rs7527462	cellular response to lipopolysaccharide	GFI1	response to progesterone	FOSB	804	TNFSF18
rs7527462	cellular response to lipopolysaccharide	GFI1	response to mechanical stimulus	FOSB	804	TNFSF18
rs7527462	cellular response to lipopolysaccharide	GFI1	cellular response to retinoic acid	CREB1	804	TNFSF18
rs7527462	cellular response to lipopolysaccharide	GFI1	positive regulation of cell differentiation	JUNB	804	TNFSF18
rs7527462	cellular response to lipopolysaccharide	GFI1	cellular response to oxidative stress	ATF2	804	TNFSF18
rs7527462	cellular response to lipopolysaccharide	GFI1	response to xenobiotic stimulus	CREB1	804	TNFSF18
rs7527462	cellular response to lipopolysaccharide	GFI1	response to xenobiotic stimulus	FOSB	804	TNFSF18
rs7527462	cellular response to lipopolysaccharide	GFI1	BMP signaling pathway	ATF2	804	TNFSF18
rs8005161	positive regulation of endothelial cell proliferation	HIF1A	positive regulation of NF-kappaB transcription factor activity	AR	969	GPR65,GALC
rs8005161	positive regulation of endothelial cell proliferation	HIF1A	positive regulation of NF-kappaB transcription factor activity	ZBTB7A	969	GPR65,GALC
rs8005161	positive regulation of endothelial cell proliferation	EGR3	positive regulation of NF-kappaB transcription factor activity	AR	969	GPR65,GALC
rs8005161	positive regulation of endothelial cell proliferation	EGR3	positive regulation of NF-kappaB transcription factor activity	ZBTB7A	969	GPR65,GALC
rs8005161	positive regulation of apoptotic process	RARB	positive regulation of MAPK cascade	AR	969	GPR65,GALC
rs8005161	positive regulation of apoptotic process	RARB	positive regulation of MAPK cascade	TBX1	969	GPR65,GALC
rs8005161	positive regulation of apoptotic process	IRF5	positive regulation of MAPK cascade	AR	969	GPR65,GALC
rs8005161	positive regulation of apoptotic process	IRF5	positive regulation of MAPK cascade	TBX1	969	GPR65,GALC
rs8005161	negative regulation of epithelial to mesenchymal transition	OVOL2	positive regulation of NF-kappaB transcription factor activity	AR	969	GPR65,GALC
rs8005161	negative regulation of epithelial to mesenchymal transition	OVOL2	positive regulation of NF-kappaB transcription factor activity	ZBTB7A	969	GPR65,GALC
rs8005161	positive regulation of apoptotic process	RARB	intracellular estrogen receptor signaling pathway	AR	969	GPR65,GALC
rs8005161	positive regulation of apoptotic process	RARB	cellular response to estrogen stimulus	AR	969	GPR65,GALC
rs8005161	positive regulation of apoptotic process	RARB	negative regulation of epithelial cell proliferation	AR	969	GPR65,GALC
rs8005161	positive regulation of apoptotic process	RARB	positive regulation of NF-kappaB transcription factor activity	AR	969	GPR65,GALC
rs8005161	hormone-mediated signaling pathway	RARB	intracellular estrogen receptor signaling pathway	AR	969	GPR65,GALC
rs8005161	hormone-mediated signaling pathway	RARB	positive regulation of MAPK cascade	AR	969	GPR65,GALC
rs8005161	hormone-mediated signaling pathway	RARB	cellular response to estrogen stimulus	AR	969	GPR65,GALC
rs8005161	hormone-mediated signaling pathway	RARB	negative regulation of epithelial cell proliferation	AR	969	GPR65,GALC
rs8005161	hormone-mediated signaling pathway	RARB	positive regulation of NF-kappaB transcription factor activity	AR	969	GPR65,GALC
rs8005161	positive regulation of macroautophagy	HIF1A	intracellular estrogen receptor signaling pathway	AR	969	GPR65,GALC
rs8005161	positive regulation of macroautophagy	HIF1A	positive regulation of MAPK cascade	AR	969	GPR65,GALC
rs8005161	positive regulation of macroautophagy	HIF1A	cellular response to estrogen stimulus	AR	969	GPR65,GALC
rs8005161	positive regulation of macroautophagy	HIF1A	negative regulation of epithelial cell proliferation	AR	969	GPR65,GALC
rs8005161	positive regulation of macroautophagy	HIF1A	positive regulation of NF-kappaB transcription factor activity	AR	969	GPR65,GALC
rs8005161	negative regulation of epithelial to mesenchymal transition	OVOL2	intracellular estrogen receptor signaling pathway	AR	969	GPR65,GALC
rs8005161	negative regulation of epithelial to mesenchymal transition	OVOL2	positive regulation of MAPK cascade	AR	969	GPR65,GALC
rs8005161	negative regulation of epithelial to mesenchymal transition	OVOL2	cellular response to estrogen stimulus	AR	969	GPR65,GALC
rs8005161	negative regulation of epithelial to mesenchymal transition	OVOL2	negative regulation of epithelial cell proliferation	AR	969	GPR65,GALC
rs8005161	positive regulation of endothelial cell proliferation	HIF1A	intracellular estrogen receptor signaling pathway	AR	969	GPR65,GALC
rs8005161	positive regulation of endothelial cell proliferation	HIF1A	positive regulation of MAPK cascade	AR	969	GPR65,GALC
rs8005161	positive regulation of endothelial cell proliferation	HIF1A	cellular response to estrogen stimulus	AR	969	GPR65,GALC
rs8005161	positive regulation of endothelial cell proliferation	HIF1A	negative regulation of epithelial cell proliferation	AR	969	GPR65,GALC
rs8005161	positive regulation of signaling receptor activity	HIF1A	intracellular estrogen receptor signaling pathway	AR	969	GPR65,GALC
rs8005161	positive regulation of signaling receptor activity	HIF1A	positive regulation of MAPK cascade	AR	969	GPR65,GALC
rs8005161	positive regulation of signaling receptor activity	HIF1A	cellular response to estrogen stimulus	AR	969	GPR65,GALC
rs8005161	positive regulation of signaling receptor activity	HIF1A	negative regulation of epithelial cell proliferation	AR	969	GPR65,GALC
rs8005161	positive regulation of signaling receptor activity	HIF1A	positive regulation of NF-kappaB transcription factor activity	AR	969	GPR65,GALC
rs8005161	retinoic acid receptor signaling pathway	RARB	intracellular estrogen receptor signaling pathway	AR	969	GPR65,GALC
rs8005161	retinoic acid receptor signaling pathway	RARB	positive regulation of MAPK cascade	AR	969	GPR65,GALC
rs8005161	retinoic acid receptor signaling pathway	RARB	cellular response to estrogen stimulus	AR	969	GPR65,GALC
rs8005161	retinoic acid receptor signaling pathway	RARB	negative regulation of epithelial cell proliferation	AR	969	GPR65,GALC
rs8005161	retinoic acid receptor signaling pathway	RARB	positive regulation of NF-kappaB transcription factor activity	AR	969	GPR65,GALC
rs905671	positive regulation of apoptotic process	IRF5	regulation of cell differentiation	TBX19	1228	BACH2,MDN1
rs905671	positive regulation of apoptotic process	IRF5	regulation of cell differentiation	CEBPD	1228	BACH2,MDN1
rs905671	positive regulation of apoptotic process	NR4A1	regulation of cell differentiation	TBX19	1228	BACH2,MDN1
rs905671	positive regulation of apoptotic process	NR4A1	regulation of cell differentiation	CEBPD	1228	BACH2,MDN1
rs905671	positive regulation of apoptotic process	IRF5	Notch signaling pathway	TBX2	1228	BACH2,MDN1
rs905671	positive regulation of apoptotic process	IRF5	Notch signaling pathway	CEBPA	1228	BACH2,MDN1
rs905671	positive regulation of apoptotic process	NR4A1	Notch signaling pathway	TBX2	1228	BACH2,MDN1
rs905671	positive regulation of apoptotic process	NR4A1	Notch signaling pathway	CEBPA	1228	BACH2,MDN1
rs905671	positive regulation of apoptotic process	NR4A1	positive regulation of macrophage activation	CEBPA	1228	BACH2,MDN1
rs905671	positive regulation of apoptotic process	NR4A1	cytokine-mediated signaling pathway	CEBPA	1228	BACH2,MDN1
rs905671	positive regulation of apoptotic process	NR4A1	positive regulation of inflammatory response	CEBPA	1228	BACH2,MDN1
rs905671	response to lipopolysaccharide	NR4A1	positive regulation of macrophage activation	CEBPA	1228	BACH2,MDN1
rs905671	response to lipopolysaccharide	NR4A1	cytokine-mediated signaling pathway	CEBPA	1228	BACH2,MDN1
rs905671	response to lipopolysaccharide	NR4A1	regulation of cell differentiation	CEBPD	1228	BACH2,MDN1
rs905671	response to lipopolysaccharide	NR4A1	Notch signaling pathway	CEBPA	1228	BACH2,MDN1
rs905671	response to lipopolysaccharide	NR4A1	positive regulation of inflammatory response	CEBPA	1228	BACH2,MDN1
