# Supplementary material for: Patient-Specific Regulatory Network Rewiring in Inflammatory Bowel Disease: How Genetic Polymorphisms Divert Incoming Signals and Contribute to Disease Pathogenesis
Source: Inflamm Bowel Dis. 2025 Sep 7;31(10):2665–80. doi: 10.1093/ibd/izaf173 (PMC12558586; doi:10.1093/ibd/izaf173)
Supplement: izaf173_Supplementary_Data [file izaf173_supplementary_data.zip › Supplementary Table 3 .xlsx]

## Sheet: Sheet1
Supplementary Table 3. IBD-specific GO terms list
immune response
autophagy
wound healing
positive regulation of interferon-gamma production
phagocytosis
cellular defense response
T cell activation
adaptive immune response
fibroblast growth factor receptor signaling pathway
Notch signaling pathway
interleukin-1-mediated signaling pathway
epithelial cell differentiation
positive regulation of epithelial to mesenchymal transition
T cell differentiation
negative regulation of interleukin-2 production
positive regulation of mesenchymal cell proliferation
innate immune response
cytokine-mediated signaling pathway
T cell receptor signaling pathway
receptor signaling pathway via JAK-STAT
TOR signaling
positive regulation of cell migration
canonical Wnt signaling pathway
positive regulation of interleukin-10 production
negative regulation of toll-like receptor signaling pathway
cellular response to interleukin-1
B cell differentiation
cellular response to lipopolysaccharide
B cell receptor signaling pathway
immune system process
negative regulation of inflammatory response
negative regulation of tumor necrosis factor production
T cell homeostasis
positive regulation of interleukin-4 production
negative regulation of macrophage activation
positive regulation of toll-like receptor 4 signaling pathway
regulation of cell migration
positive regulation of Notch signaling pathway
regulation of inflammatory response
negative regulation of I-kappaB kinase/NF-kappaB signaling
positive regulation of fibroblast proliferation
negative regulation of autophagy
negative regulation of canonical Wnt signaling pathway
cell-cell adhesion
digestive tract development
regulation of Wnt signaling pathway
cellular response to cytokine stimulus
negative regulation of epithelial to mesenchymal transition
cellular response to tumor necrosis factor
negative regulation of interleukin-6 production
Wnt signaling pathway
positive regulation of interleukin-6 production
cell adhesion
response to cytokine
inflammatory response
regulation of immune response
negative regulation of Notch signaling pathway
regulation of cytokine production
response to wounding
bile acid signaling pathway
positive regulation of I-kappaB kinase/NF-kappaB signaling
positive regulation of tyrosine phosphorylation of STAT protein
NIK/NF-kappaB signaling
toll-like receptor 4 signaling pathway
negative regulation of tumor necrosis factor-mediated signaling pathway
positive regulation of interleukin-17 production
positive regulation of macroautophagy
positive regulation of NF-kappaB transcription factor activity
positive regulation of canonical Wnt signaling pathway
epithelial to mesenchymal transition
positive regulation of inflammatory response
negative regulation of protein kinase B signaling
positive regulation of interleukin-8 production
JNK cascade
cellular response to interferon-gamma
positive regulation of NIK/NF-kappaB signaling
cytokine production
macrophage differentiation
negative regulation of NIK/NF-kappaB signaling
B cell homeostasis
positive regulation of tumor necrosis factor production
negative regulation of receptor signaling pathway via JAK-STAT
T cell mediated immunity
tolerance induction to self antigen
monocyte differentiation
defense response
regulation of T cell differentiation
antigen processing and presentation
positive regulation of interleukin-2 production
negative regulation of JNK cascade
positive regulation of activated T cell proliferation
negative regulation of TOR signaling
positive regulation of interleukin-1 beta production
cell-cell junction organization
negative regulation of apoptotic process
defense response to virus
cellular response to mechanical stimulus
defense response to protozoan
cellular response to interferon-beta
regulation of apoptotic process
negative regulation of cell migration
BMP signaling pathway
positive regulation of MAPK cascade
response to virus
cellular response to retinoic acid
determination of left/right symmetry
negative regulation of cell differentiation
retinoic acid receptor signaling pathway
positive regulation of apoptotic process
positive regulation of protein kinase B signaling
positive regulation of endothelial cell migration
phosphatidylinositol 3-kinase signaling
negative regulation of endothelial cell apoptotic process
response to gamma radiation
regulation of establishment of cell polarity
negative regulation of interferon-beta production
hormone-mediated signaling pathway
intracellular receptor signaling pathway
regulation of bicellular tight junction assembly
apoptotic process
extracellular matrix organization
MAPK cascade
positive regulation of B cell proliferation
negative regulation of NF-kappaB transcription factor activity
response to progesterone
negative regulation of proteolysis
negative regulation of macrophage derived foam cell differentiation
negative regulation by host of viral transcription
Ras protein signal transduction
steroid hormone mediated signaling pathway
response to estradiol
phospholipase C-activating G protein-coupled receptor signaling pathway
cell migration
response to lipopolysaccharide
vascular endothelial growth factor receptor signaling pathway
cellular response to starvation
humoral immune response
cellular response to epidermal growth factor stimulus
cellular response to virus
macrophage activation
defense response to bacterium
cellular response to oxidative stress
negative regulation of transforming growth factor beta receptor signaling pathway
myeloid cell differentiation
response to toxic substance
positive regulation of BMP signaling pathway
epithelial cell proliferation
response to xenobiotic stimulus
insulin receptor signaling pathway
response to retinoic acid
positive regulation of cell differentiation
regulation of autophagy of mitochondrion
ubiquitin-dependent protein catabolic process
xenobiotic metabolic process
IRE1-mediated unfolded protein response
cAMP-mediated signaling
positive regulation of ERK1 and ERK2 cascade
transforming growth factor beta receptor signaling pathway
response to mechanical stimulus
response to cAMP
positive regulation of epithelial cell migration
cellular response to reactive oxygen species
sensory perception of pain
positive regulation of type I interferon production
regulation of epithelial cell proliferation
bicellular tight junction assembly
endosome to lysosome transport
establishment or maintenance of epithelial cell apical/basal polarity
viral genome replication
cell-matrix adhesion
response to starvation
regulation of GTPase activity
Rho protein signal transduction
establishment of epithelial cell apical/basal polarity
response to nutrient
response to peptide hormone
positive regulation of epithelial cell proliferation
negative regulation of extrinsic apoptotic signaling pathway
cellular response to interleukin-4
positive regulation of autophagy
endoplasmic reticulum unfolded protein response
cell-cell junction assembly
positive regulation of insulin receptor signaling pathway
response to oxidative stress
positive regulation of endothelial cell proliferation
cellular iron ion homeostasis
cellular response to transforming growth factor beta stimulus
positive regulation of signaling receptor activity
intracellular estrogen receptor signaling pathway
cellular response to estrogen stimulus
positive regulation of phosphatidylinositol 3-kinase signaling
epidermal growth factor receptor signaling pathway
hippo signaling
G protein-coupled receptor signaling pathway
establishment of endothelial barrier
response to endoplasmic reticulum stress
positive regulation of intrinsic apoptotic signaling pathway
negative regulation of interferon-gamma production
positive regulation of macrophage activation
positive regulation of cysteine-type endopeptidase activity involved in apoptotic process
excretion
intrinsic apoptotic signaling pathway by p53 class mediator
positive regulation by host of viral transcription
intestinal epithelial cell development
SMAD protein signal transduction
nitric oxide mediated signal transduction
negative regulation of phosphatidylinositol 3-kinase signaling
negative regulation of anoikis
positive regulation of viral genome replication
positive regulation of substrate adhesion-dependent cell spreading
positive regulation of endothelial cell differentiation
apoptotic signaling pathway
natural killer cell mediated cytotoxicity
response to testosterone
ERK1 and ERK2 cascade
regulation of proteasomal ubiquitin-dependent protein catabolic process
cellular response to glucose starvation
cellular response to BMP stimulus
protein kinase B signaling
negative regulation of cell-matrix adhesion
viral process
negative regulation of Wnt signaling pathway
regulation of cell differentiation
negative regulation of endothelial cell migration
apoptotic process involved in development
negative regulation of ERK1 and ERK2 cascade
cellular response to amino acid starvation
cell redox homeostasis
cellular response to vascular endothelial growth factor stimulus
positive regulation of proteasomal ubiquitin-dependent protein catabolic process
positive regulation of vascular endothelial growth factor receptor signaling pathway
lysosome organization
lysosome localization
negative regulation of apoptotic signaling pathway
cellular response to cAMP
cellular response to growth factor stimulus
negative regulation of intracellular estrogen receptor signaling pathway
negative regulation of epithelial cell proliferation
positive regulation of vascular endothelial growth factor production
negative regulation of heterotypic cell-cell adhesion
anoikis
activation of cysteine-type endopeptidase activity involved in apoptotic process
positive regulation of stress fiber assembly
activin receptor signaling pathway
positive regulation of calcium-mediated signaling
primary miRNA processing
positive regulation of glial cell proliferation
negative regulation of cysteine-type endopeptidase activity involved in apoptotic process
negative regulation of viral genome replication
response to reactive oxygen species
positive regulation of MHC class II biosynthetic process
negative regulation of MHC class II biosynthetic process
myoblast differentiation
myeloid dendritic cell differentiation
leukocyte migration
cellular response to leukemia inhibitory factor
