# Supplementary material for: Patient-Specific Regulatory Network Rewiring in Inflammatory Bowel Disease: How Genetic Polymorphisms Divert Incoming Signals and Contribute to Disease Pathogenesis
Source: Inflamm Bowel Dis. 2025 Sep 7;31(10):2665–80. doi: 10.1093/ibd/izaf173 (PMC12558586; doi:10.1093/ibd/izaf173)
Supplement: izaf173_Supplementary_Data [file izaf173_supplementary_data.zip › Supplementary Table 4.xlsx]

## Sheet: Sheet1
Supplementary Table 4. Ulcerative Colitis SNP frequency and GO switches
SNP	Number of GO Switches	Number of Patients	Proportion of Patients (%)
rs3024495	99	787	83.6
rs6871591	98	685	72.8
rs12132298	80	219	23.3
rs941823	78	788	83.7
rs2155219	63	867	92.1
rs559928	63	258	27.4
rs11168249	50	840	89.3
rs12946510	48	875	93
rs1598859	48	840	89.3
rs11742570	45	812	86.3
rs7404095	40	812	86.3
rs8005161	40	173	18.4
rs2310173	30	875	93
rs6451493	30	687	73
rs17085007	27	685	72.8
rs6584283	27	875	93
rs72703046	24	323	34.3
rs6451494	18	544	57.8
rs11676348	16	713	75.8
rs3024505	11	348	37
rs6426833	8	578	61.4
rs913678	8	471	50.1
rs477515	5	294	31.2
rs7596362	2	638	67.8
