# Supplementary material for: Patient-Specific Regulatory Network Rewiring in Inflammatory Bowel Disease: How Genetic Polymorphisms Divert Incoming Signals and Contribute to Disease Pathogenesis
Source: Inflamm Bowel Dis. 2025 Sep 7;31(10):2665–80. doi: 10.1093/ibd/izaf173 (PMC12558586; doi:10.1093/ibd/izaf173)
Supplement: izaf173_Supplementary_Data [file izaf173_supplementary_data.zip › Supplementary Table 5.xlsx]

## Sheet: Sheet1
Supplementary Table 5. Crohn’s disease SNP frequency and GO switches
SNP	Number of GO Switches	Number of Patients	Proportion of Patients (%)
rs3024495	121	1228	72.4
rs3764147	108	1333	78.6
rs6871591	98	1204	71
rs140489	70	1100	64.9
rs748374	63	969	57.2
rs4129134	60	1500	88.5
rs6451493	60	1143	67.4
rs102275	48	1500	88.5
rs11229030	45	1045	61.7
rs11742570	36	1477	87.1
rs8005161	35	969	57.2
rs140498	32	1270	74.9
rs4409764	30	1207	71.2
rs7527462	28	804	47.4
rs1819658	25	589	34.7
rs12242110	24	1017	60
rs28667727	20	1058	62.4
rs2548530	16	1143	67.4
rs6679677	16	238	14
rs6451494	15	1058	62.4
rs2157453	14	1228	72.4
rs10220572	12	309	18.2
rs3024505	10	565	33.3
rs905671	10	1228	72.4
rs1142287	8	768	45.3
rs12434101	8	309	18.2
rs3828309	1	1064	62.8
rs4077515	1	1218	71.9
